# Supplementary material for: Invasion Risk of Established and Horizon Non-Native Ants in the Mediterranean: A Screening for Italy
Source: Insects. 2024 Nov 8;15(11):875. doi: 10.3390/insects15110875 (PMC11594628; doi:10.3390/insects15110875)
Supplement: Supplementary file 1 [file insects-15-00875-s001.zip]

Archive with 1 entries (1 files):
- insects-3258217-supplementary.xlsx
