# Supplementary material for: Invasion Risk of Established and Horizon Non-Native Ants in the Mediterranean: A Screening for Italy
Source: Insects. 2024 Nov 8;15(11):875. doi: 10.3390/insects15110875 (PMC11594628; doi:10.3390/insects15110875)
Supplement: Supplementary file 1 [file insects-15-00875-s001.zip › insects-3258217-supplementary.xlsx]

## Sheet: Screening 1
				TAS-ISK v2
			Taxon and Assessor details
			Category	Insects
			Taxon name	Anoplolepis gracilipes
			Common name	yellow crazy ant
			Assessor	Enrico Schifani
			Risk screening context
			Reason and socio-economic benefits	Invasive species in the tropics, sometimes recorded indoor in Europe, listed among the worst invasive species in the world. Never recorded from Italy.
			Risk assessment area	Italy
			Taxonomy	Insecta - Hymenoptera - Formicidae
			Native range	Indomalayan
			Introduced range	Cosmopolitan
			URL	https://www.antwiki.org/wiki/Anoplolepis_gracilipes
				Response	Justification (references or other information)	Confidence
	A. Biogeography/Historical
	1. Domestication/Cultivation
	1	1.01	Has the taxon been the subject of domestication for at least 20 generations?	Yes	Reared by ant-keepers.	Medium
	2	1.02	Is the taxon harvested in the wild and likely to be sold or used in its live form?	Yes	Reared by ant-keepers.	Very high
	3	1.03	Does the taxon have invasive races, varieties, sub-taxa or congeners?	No	No other Anoplolepis species share the same status of A. gracilipes.	Medium
	2. Climate, distribution and introduction risk
	4	2.01	How similar are the climatic conditions between the risk assessment area and the taxon's native range?	Low	Wetterer, J. K. 2005. Worldwide distribution and potential spread of the long-legged ant, Anoplolepis gracilipes (Hymenoptera: Formicidae). Sociobiology 45:77-97.	High
	5	2.02	What is the quality of the climate matching data?	Medium	Wetterer, J. K. 2005. Worldwide distribution and potential spread of the long-legged ant, Anoplolepis gracilipes (Hymenoptera: Formicidae). Sociobiology 45:77-97.	Medium
	6	2.03	Is the taxon already present outside of captivity in the risk assessment area?	No	Never recorded from Italy so far.	High
	7	2.04	How many potential vectors could the taxon use to enter the risk assessment area?	>1	Wetterer, J. K. 2005. Worldwide distribution and potential spread of the long-legged ant, Anoplolepis gracilipes (Hymenoptera: Formicidae). Sociobiology 45:77-97.	High
	8	2.05	Is the taxon currently found in close proximity to, and likely to enter, the risk assessment area in the near future (e.g. unintentional or intentional introductions)?	Yes	Wetterer, J. K. 2005. Worldwide distribution and potential spread of the long-legged ant, Anoplolepis gracilipes (Hymenoptera: Formicidae). Sociobiology 45:77-97.	Medium
	3. Invasive elsewhere
	9	3.01	Has the taxon become naturalised outside its native range?	Yes	Wetterer, J. K. 2005. Worldwide distribution and potential spread of the long-legged ant, Anoplolepis gracilipes (Hymenoptera: Formicidae). Sociobiology 45:77-97.	Very high
	10	3.02	In the taxon's introduced range, are there any known adverse impacts to wild or commercial species?	Yes	Wetterer, J. K. 2005. Worldwide distribution and potential spread of the long-legged ant, Anoplolepis gracilipes (Hymenoptera: Formicidae). Sociobiology 45:77-97.	Very high
	11	3.03	In the taxon's introduced range, are there any known adverse impacts to agriculture or forestry?	Yes	Wetterer, J. K. 2005. Worldwide distribution and potential spread of the long-legged ant, Anoplolepis gracilipes (Hymenoptera: Formicidae). Sociobiology 45:77-97.	High
	12	3.04	In the taxon's introduced range, are there any known adverse impacts to ecosystem services?	No	Wetterer, J. K. 2005. Worldwide distribution and potential spread of the long-legged ant, Anoplolepis gracilipes (Hymenoptera: Formicidae). Sociobiology 45:77-97.	Low
	13	3.05	In the taxon's introduced range, are there any known adverse socio-economic impacts?	Yes	Wetterer, J. K. 2005. Worldwide distribution and potential spread of the long-legged ant, Anoplolepis gracilipes (Hymenoptera: Formicidae). Sociobiology 45:77-97.	Medium
	B. Biology/Ecology
	4. Undesirable (or persistence) traits
	14	4.01	Is the taxon likely to be poisonous or pose other risks to human health?	No	Wetterer, J. K. 2005. Worldwide distribution and potential spread of the long-legged ant, Anoplolepis gracilipes (Hymenoptera: Formicidae). Sociobiology 45:77-97.	Very high
	15	4.02	Is the taxon likely to suppress the growth of one or more native species?	No	Wetterer, J. K. 2005. Worldwide distribution and potential spread of the long-legged ant, Anoplolepis gracilipes (Hymenoptera: Formicidae). Sociobiology 45:77-97.	Medium
	16	4.03	Are there any threatened or protected native species that the taxon would parasitise in the risk assessment area?	No	Wetterer, J. K. 2005. Worldwide distribution and potential spread of the long-legged ant, Anoplolepis gracilipes (Hymenoptera: Formicidae). Sociobiology 45:77-97.	High
	17	4.04	Is the taxon adaptable in terms of climatic and other environmental conditions, thus enhancing its potential persistence if it has invaded or is likely to invade the risk assessment area?	No	Wetterer, J. K. 2005. Worldwide distribution and potential spread of the long-legged ant, Anoplolepis gracilipes (Hymenoptera: Formicidae). Sociobiology 45:77-97.	Very high
	18	4.05	Is the taxon likely to disrupt food-web structure or function in terrestrial ecosystems if it has invaded or is likely to invade the risk assessment area?	No	Wetterer, J. K. 2005. Worldwide distribution and potential spread of the long-legged ant, Anoplolepis gracilipes (Hymenoptera: Formicidae). Sociobiology 45:77-97.	Very high
	19	4.06	Is the taxon likely to exert adverse impacts on ecosystem services in the risk assessment area?	No	Wetterer, J. K. 2005. Worldwide distribution and potential spread of the long-legged ant, Anoplolepis gracilipes (Hymenoptera: Formicidae). Sociobiology 45:77-97.	Very high
	20	4.07	Is the taxon likely to host or function as a vector for recognised pests and pathogens that are present in the risk assessment area?	No	Wetterer, J. K. 2005. Worldwide distribution and potential spread of the long-legged ant, Anoplolepis gracilipes (Hymenoptera: Formicidae). Sociobiology 45:77-97.	Very high
	21	4.08	Is the taxon likely to host or function as a vector for recognised pests and pathogens that are absent in the risk assessment area?	No	Wetterer, J. K. 2005. Worldwide distribution and potential spread of the long-legged ant, Anoplolepis gracilipes (Hymenoptera: Formicidae). Sociobiology 45:77-97.	Medium
	22	4.09	Is the taxon likely to be released from captivity?	Yes	Wetterer, J. K. 2005. Worldwide distribution and potential spread of the long-legged ant, Anoplolepis gracilipes (Hymenoptera: Formicidae). Sociobiology 45:77-97.	Low
	23	4.1	Is the taxon versatile in habitat use?	No	Wetterer, J. K. 2005. Worldwide distribution and potential spread of the long-legged ant, Anoplolepis gracilipes (Hymenoptera: Formicidae). Sociobiology 45:77-97.	Medium
	24	4.11	Is it likely that the taxon's mode of existence or behaviours will reduce habitat quality for native species?	No	Wetterer, J. K. 2005. Worldwide distribution and potential spread of the long-legged ant, Anoplolepis gracilipes (Hymenoptera: Formicidae). Sociobiology 45:77-97.	Low
	25	4.12	Is the taxon likely to maintain a viable population even when present in low densities (or persist in adverse conditions by way of a dormant form)?	Yes	Wetterer, J. K. 2005. Worldwide distribution and potential spread of the long-legged ant, Anoplolepis gracilipes (Hymenoptera: Formicidae). Sociobiology 45:77-97.	Medium
	5. Resource exploitation
	26	5.01	Is the taxon likely to put threatened or protected native species under predation or competitive pressure in the risk assessment area?	No	Wetterer, J. K. 2005. Worldwide distribution and potential spread of the long-legged ant, Anoplolepis gracilipes (Hymenoptera: Formicidae). Sociobiology 45:77-97.	High
	27	5.02	Is the taxon likely to sequester resources to the detriment of native species in the risk assessment area?	No	Wetterer, J. K. 2005. Worldwide distribution and potential spread of the long-legged ant, Anoplolepis gracilipes (Hymenoptera: Formicidae). Sociobiology 45:77-97.	Medium
	6. Reproduction
	28	6.01	Is the taxon likely to exhibit changes in reproductive strategy in response to environmental conditions?	No	Wetterer, J. K. 2005. Worldwide distribution and potential spread of the long-legged ant, Anoplolepis gracilipes (Hymenoptera: Formicidae). Sociobiology 45:77-97.	Medium
	29	6.02	Is the taxon likely to produce viable gametes or propagules in the risk assessment area?	Yes	Wetterer, J. K. 2005. Worldwide distribution and potential spread of the long-legged ant, Anoplolepis gracilipes (Hymenoptera: Formicidae). Sociobiology 45:77-97.	Very high
	30	6.03	Is the taxon likely to hybridise with native species under natural conditions?	No	No native Anoplolepis species exists in Italy/Europe.	Very high
	31	6.04	Is the taxon likely to be hermaphroditic or to exhibit asexual reproduction?	No	Wetterer, J. K. 2005. Worldwide distribution and potential spread of the long-legged ant, Anoplolepis gracilipes (Hymenoptera: Formicidae). Sociobiology 45:77-97.	High
	32	6.05	Is the taxon dependent on the presence of another species (or specific habitat features) to complete its life cycle?	No	Wetterer, J. K. 2005. Worldwide distribution and potential spread of the long-legged ant, Anoplolepis gracilipes (Hymenoptera: Formicidae). Sociobiology 45:77-97.	Very high
	33	6.06	Is the taxon likely to produce a large number of offspring?	Yes	Wetterer, J. K. 2005. Worldwide distribution and potential spread of the long-legged ant, Anoplolepis gracilipes (Hymenoptera: Formicidae). Sociobiology 45:77-97.	Very high
	34	6.07	How many time units (days, months, years) does the taxon require to reach the age at first reproduction?	1	Wetterer, J. K. 2005. Worldwide distribution and potential spread of the long-legged ant, Anoplolepis gracilipes (Hymenoptera: Formicidae). Sociobiology 45:77-97.	High
	7. Dispersal mechanisms
	35	7.01	How many potential vectors or pathways could the taxon use to disperse within the risk assessment area (with suitable habitats nearby)?	>1	Wetterer, J. K. 2005. Worldwide distribution and potential spread of the long-legged ant, Anoplolepis gracilipes (Hymenoptera: Formicidae). Sociobiology 45:77-97.	High
	36	7.02	Will any of these vectors or pathways bring the taxon in close proximity to one or more protected areas?	No	Wetterer, J. K. 2005. Worldwide distribution and potential spread of the long-legged ant, Anoplolepis gracilipes (Hymenoptera: Formicidae). Sociobiology 45:77-97.	Medium
	37	7.03	Does the taxon have a means of hiding itself such that it enhances the likelihood of dispersal?	Yes	Wetterer, J. K. 2005. Worldwide distribution and potential spread of the long-legged ant, Anoplolepis gracilipes (Hymenoptera: Formicidae). Sociobiology 45:77-97.	Low
	38	7.04	Is natural dispersal of the taxon likely to occur as eggs in the risk assessment area?	No	Immature stages need workers to survive.	Very high
	39	7.05	Is natural dispersal of the taxon likely to occur as larvae or juveniles in the risk assessment area?	No	Immature stages need workers to survive.	Very high
	40	7.06	Are any life stages of the taxon likely to migrate into the risk assessment area for reproduction?	Yes	Wetterer, J. K. 2005. Worldwide distribution and potential spread of the long-legged ant, Anoplolepis gracilipes (Hymenoptera: Formicidae). Sociobiology 45:77-97.	Medium
	41	7.07	Are eggs of the taxon likely to be dispersed in the risk assessment area by other species?	No	Immature stages need workers to survive.	Very high
	42	7.08	Is dispersal of the taxon along any of the vectors or pathways mentioned in the previous seven Questions (35–41: i.e. either unintentional or intentional) likely to be rapid?	Yes	Wetterer, J. K. 2005. Worldwide distribution and potential spread of the long-legged ant, Anoplolepis gracilipes (Hymenoptera: Formicidae). Sociobiology 45:77-97.	Medium
	43	7.09	Is dispersal of the taxon density dependent?	No	Wetterer, J. K. 2005. Worldwide distribution and potential spread of the long-legged ant, Anoplolepis gracilipes (Hymenoptera: Formicidae). Sociobiology 45:77-97.	Medium
	8. Tolerance attributes
	44	8.01	Is the taxon able to withstand being in water for extended periods at some stage of its life cycle?	No	Lacking the required specific adaptations to do so.	Very high
	45	8.02	Is the taxon tolerant of a wide range of soil or air quality conditions?	Yes	Wetterer, J. K. 2005. Worldwide distribution and potential spread of the long-legged ant, Anoplolepis gracilipes (Hymenoptera: Formicidae). Sociobiology 45:77-97.	High
	46	8.03	Can the taxon be controlled or eradicated in the wild with chemical, biological or other agents and means?	Yes	Wetterer, J. K. 2005. Worldwide distribution and potential spread of the long-legged ant, Anoplolepis gracilipes (Hymenoptera: Formicidae). Sociobiology 45:77-97.	Medium
	47	8.04	Is the taxon likely to benefit from environmental or human disturbance?	Yes	Wetterer, J. K. 2005. Worldwide distribution and potential spread of the long-legged ant, Anoplolepis gracilipes (Hymenoptera: Formicidae). Sociobiology 45:77-97.	Very high
	48	8.05	Is the taxon able to tolerate soil acidity or other parameter levels that are higher or lower than those found in its usual environment?	Yes	Wetterer, J. K. 2005. Worldwide distribution and potential spread of the long-legged ant, Anoplolepis gracilipes (Hymenoptera: Formicidae). Sociobiology 45:77-97.	Medium
	49	8.06	Are there effective natural enemies of the taxon present in the risk assessment area?	Yes	Wetterer, J. K. 2005. Worldwide distribution and potential spread of the long-legged ant, Anoplolepis gracilipes (Hymenoptera: Formicidae). Sociobiology 45:77-97.	Low
	C. Climate change
	9. Climate change
	50	9.01	Under the predicted future climatic conditions, are the risks of entry into the risk assessment area posed by the taxon likely to increase, decrease or not change?	Increase	Wetterer, J. K. 2005. Worldwide distribution and potential spread of the long-legged ant, Anoplolepis gracilipes (Hymenoptera: Formicidae). Sociobiology 45:77-97.	Low
	51	9.02	Under the predicted future climatic conditions, are the risks of establishment within the risk assessment area posed by the taxon likely to increase, decrease or not change?	Increase	Wetterer, J. K. 2005. Worldwide distribution and potential spread of the long-legged ant, Anoplolepis gracilipes (Hymenoptera: Formicidae). Sociobiology 45:77-97.	Low
	52	9.03	Under the predicted future climatic conditions, are the risks of dispersal within the risk assessment area posed by the taxon likely to increase, decrease or not change?	Increase	Wetterer, J. K. 2005. Worldwide distribution and potential spread of the long-legged ant, Anoplolepis gracilipes (Hymenoptera: Formicidae). Sociobiology 45:77-97.	Low
	53	9.04	Under the predicted future climatic conditions, what is the likely magnitude of future potential impacts by the taxon on biodiversity or ecosystem integrity and status?	No change	Wetterer, J. K. 2005. Worldwide distribution and potential spread of the long-legged ant, Anoplolepis gracilipes (Hymenoptera: Formicidae). Sociobiology 45:77-97.	Low
	54	9.05	Under the predicted future climatic conditions, what is the likely magnitude of future potential impacts by the taxon on ecosystem structure or function?	No change	Wetterer, J. K. 2005. Worldwide distribution and potential spread of the long-legged ant, Anoplolepis gracilipes (Hymenoptera: Formicidae). Sociobiology 45:77-97.	Low
	55	9.06	Under the predicted future climatic conditions, what is the likely magnitude of future potential impacts by the taxon on ecosystem services and related socio-economic factors?	No change	Wetterer, J. K. 2005. Worldwide distribution and potential spread of the long-legged ant, Anoplolepis gracilipes (Hymenoptera: Formicidae). Sociobiology 45:77-97.	Low
			Statistics
			Scores
			BRA	19
			BRA Outcome	High
			BRA+CCA	25
			BRA+CCA Outcome	High
			Score partition
			A. Biogeography/Historical	12
			1. Domestication/Cultivation	2
			2. Climate, distribution and introduction risk	3
			3. Invasive elsewhere	7
			B. Biology/Ecology	7
			4. Undesirable (or persistence) traits	1
			5. Resource exploitation	0
			6. Reproduction	2
			7. Dispersal mechanisms	1
			8. Tolerance attributes	3
			C. Climate change	6
			9. Climate change	6
			Answered Questions
			Total	55
			A. Biogeography/Historical	13
			1. Domestication/Cultivation	3
			2. Climate, distribution and introduction risk	5
			3. Invasive elsewhere	5
			B. Biology/Ecology	36
			4. Undesirable (or persistence) traits	12
			5. Resource exploitation	2
			6. Reproduction	7
			7. Dispersal mechanisms	9
			8. Tolerance attributes	6
			C. Climate change	6
			9. Climate change	6
			Sectors affected
			Commercial	14
			Environmental	0
			Species or population nuisance traits	16
			Thresholds
			BRA	16.5
			BRA+CCA	16.5
			Confidence
			BRA+CCA	0.65
			BRA	0.7
			CCA	0.25
			Date and Time
		2024-01-08 18:11:51

## Sheet: Screening 2
				TAS-ISK v2
			Taxon and Assessor details
			Category	Insects
			Taxon name	Brachymyrmex patagonicus
			Common name	dark rover ant
			Assessor	Enrico Schifani
			Risk screening context
			Reason and socio-economic benefits	Alongside other Brachymyrmex species, B. patagonicus is increasing its invaded range and appearing more frequently in the Palearctic. It can be a pest in man-made structures. Not recorded from Italy so far.
			Risk assessment area	Italy
			Taxonomy	Insecta - Hymenoptera - Formicidae
			Native range	Neotropical
			Introduced range	North America and Europe
			URL	https://www.antwiki.org/wiki/Brachymyrmex_patagonicus
				Response	Justification (references or other information)	Confidence
	A. Biogeography/Historical
	1. Domestication/Cultivation
	1	1.01	Has the taxon been the subject of domestication for at least 20 generations?	No	Apparently not currently a popular choice for ant-keepers.	High
	2	1.02	Is the taxon harvested in the wild and likely to be sold or used in its live form?	No	Apparently not currently a popular choice for ant-keepers.	High
	3	1.03	Does the taxon have invasive races, varieties, sub-taxa or congeners?	No	Due to taxonomic difficulties within the genus, there are several cases in which Brachymyrmex findings have not been identified to species-level, but other species in addition to B. patagonicus may be expanding due to introductions across the Palearctic.	Medium
	2. Climate, distribution and introduction risk
	4	2.01	How similar are the climatic conditions between the risk assessment area and the taxon's native range?	Medium	The native range is unfortunately not well-defined.	Low
	5	2.02	What is the quality of the climate matching data?	Low	The native range is not well-defined.	High
	6	2.03	Is the taxon already present outside of captivity in the risk assessment area?	No	No documented evidence exists.	High
	7	2.04	How many potential vectors could the taxon use to enter the risk assessment area?	>1	May travel with different kinds of goods.	Very high
	8	2.05	Is the taxon currently found in close proximity to, and likely to enter, the risk assessment area in the near future (e.g. unintentional or intentional introductions)?	Yes	Records are increasing across Europe.	High
	3. Invasive elsewhere
	9	3.01	Has the taxon become naturalised outside its native range?	Yes	See AntMaps.org	Very high
	10	3.02	In the taxon's introduced range, are there any known adverse impacts to wild or commercial species?	No	No such reports have been published.	High
	11	3.03	In the taxon's introduced range, are there any known adverse impacts to agriculture or forestry?	No	No such reports have been published.	Very high
	12	3.04	In the taxon's introduced range, are there any known adverse impacts to ecosystem services?	No	No such recordss have been published.	High
	13	3.05	In the taxon's introduced range, are there any known adverse socio-economic impacts?	Yes	The species has been reported as an indoor pest in buildings including hospitals.	Medium
	B. Biology/Ecology
	4. Undesirable (or persistence) traits
	14	4.01	Is the taxon likely to be poisonous or pose other risks to human health?	No	Not able to sting or bite. May release very modest amounts of formic acid.	High
	15	4.02	Is the taxon likely to suppress the growth of one or more native species?	Yes	Suspected to have a negative influence on native species in the invaded areas (MacGown et al. (2007)).	Low
	16	4.03	Are there any threatened or protected native species that the taxon would parasitise in the risk assessment area?	No	No similar cases have been testified elsewhere.	High
	17	4.04	Is the taxon adaptable in terms of climatic and other environmental conditions, thus enhancing its potential persistence if it has invaded or is likely to invade the risk assessment area?	Yes	MacGown et al. (2007)	High
	18	4.05	Is the taxon likely to disrupt food-web structure or function in terrestrial ecosystems if it has invaded or is likely to invade the risk assessment area?	No	No similar effects have been reported elsewhere.	High
	19	4.06	Is the taxon likely to exert adverse impacts on ecosystem services in the risk assessment area?	No	No similar cases have been reported elswehre.	High
	20	4.07	Is the taxon likely to host or function as a vector for recognised pests and pathogens that are present in the risk assessment area?	No	No similar cases have been reported elswehre.	High
	21	4.08	Is the taxon likely to host or function as a vector for recognised pests and pathogens that are absent in the risk assessment area?	No	No similar cases have been reported elswehre.	High
	22	4.09	Is the taxon likely to be released from captivity?	No	No similar cases have been reported elswehre.	Medium
	23	4.1	Is the taxon versatile in habitat use?	Yes	MacGown et al. (2007)	Medium
	24	4.11	Is it likely that the taxon's mode of existence or behaviours will reduce habitat quality for native species?	No	No similar cases have been reported elswehre.	Medium
	25	4.12	Is the taxon likely to maintain a viable population even when present in low densities (or persist in adverse conditions by way of a dormant form)?	Yes	MacGown et al. (2007)	Very high
	5. Resource exploitation
	26	5.01	Is the taxon likely to put threatened or protected native species under predation or competitive pressure in the risk assessment area?	No	No similar cases have been reported elswehre.	High
	27	5.02	Is the taxon likely to sequester resources to the detriment of native species in the risk assessment area?	Yes	MacGown et al. (2007)	Medium
	6. Reproduction
	28	6.01	Is the taxon likely to exhibit changes in reproductive strategy in response to environmental conditions?	No	No specific information is available.	Low
	29	6.02	Is the taxon likely to produce viable gametes or propagules in the risk assessment area?	Yes	It effectively does under various and partly similar climatic conditions across the United States.	Very high
	30	6.03	Is the taxon likely to hybridise with native species under natural conditions?	No	No native Brachymyrmex exists in Europe.	Very high
	31	6.04	Is the taxon likely to be hermaphroditic or to exhibit asexual reproduction?	No	No data suggest this hypothesis.	Very high
	32	6.05	Is the taxon dependent on the presence of another species (or specific habitat features) to complete its life cycle?	No	No data suggest this hypothesis, which would be particularly unlikely for ants.	Very high
	33	6.06	Is the taxon likely to produce a large number of offspring?	Yes	MacGown et al. (2007)	High
	34	6.07	How many time units (days, months, years) does the taxon require to reach the age at first reproduction?	1	This is the most likely possibility with the majority of ants.	Very high
	7. Dispersal mechanisms
	35	7.01	How many potential vectors or pathways could the taxon use to disperse within the risk assessment area (with suitable habitats nearby)?	>1	Highly capable of exploiting human transportation in addition to producing flight capable foundress queens.	Very high
	36	7.02	Will any of these vectors or pathways bring the taxon in close proximity to one or more protected areas?	Yes	Likely capable of establishing mainly in disturbed/anthropogenic areas, but may also expand to more natural environments.	High
	37	7.03	Does the taxon have a means of hiding itself such that it enhances the likelihood of dispersal?	Yes	Very small mated queens will hide for claustral foundation.	High
	38	7.04	Is natural dispersal of the taxon likely to occur as eggs in the risk assessment area?	No	Immature stages require workers' attendance to survive.	Very high
	39	7.05	Is natural dispersal of the taxon likely to occur as larvae or juveniles in the risk assessment area?	No	Immature stages require workers' attendance to survive.	Very high
	40	7.06	Are any life stages of the taxon likely to migrate into the risk assessment area for reproduction?	Yes	Capable of flight dispersal.	Medium
	41	7.07	Are eggs of the taxon likely to be dispersed in the risk assessment area by other species?	No	Immature stages require workers' attendance to survive.	Very high
	42	7.08	Is dispersal of the taxon along any of the vectors or pathways mentioned in the previous seven Questions (35–41: i.e. either unintentional or intentional) likely to be rapid?	Yes	Great ability to use human-mediated dispersal.	High
	43	7.09	Is dispersal of the taxon density dependent?	No	No evidence suggests this hypothesis.	Low
	8. Tolerance attributes
	44	8.01	Is the taxon able to withstand being in water for extended periods at some stage of its life cycle?	No	Almost no ant species is capable of this.	Very high
	45	8.02	Is the taxon tolerant of a wide range of soil or air quality conditions?	Yes	MacGown et al. (2007)	High
	46	8.03	Can the taxon be controlled or eradicated in the wild with chemical, biological or other agents and means?	Yes	Should be susceptible to control measures broadly appliable to generalist ants.	High
	47	8.04	Is the taxon likely to benefit from environmental or human disturbance?	Yes	MacGown et al. (2007)	Very high
	48	8.05	Is the taxon able to tolerate soil acidity or other parameter levels that are higher or lower than those found in its usual environment?	Yes	MacGown et al. (2007) - broad range attained, little precise knowledge of the conditions in the native range though.	Medium
	49	8.06	Are there effective natural enemies of the taxon present in the risk assessment area?	No	The species is well known for its ability to coexist with more aggressive and dominant ants across the invaded range. MacGown et al. (2007)	High
	C. Climate change
	9. Climate change
	50	9.01	Under the predicted future climatic conditions, are the risks of entry into the risk assessment area posed by the taxon likely to increase, decrease or not change?	No change	There are no sufficient data to offer a judgement over this.	Low
	51	9.02	Under the predicted future climatic conditions, are the risks of establishment within the risk assessment area posed by the taxon likely to increase, decrease or not change?	No change	There are no sufficient data to offer a judgement over this.	Low
	52	9.03	Under the predicted future climatic conditions, are the risks of dispersal within the risk assessment area posed by the taxon likely to increase, decrease or not change?	No change	There are no sufficient data to offer a judgement over this.	Low
	53	9.04	Under the predicted future climatic conditions, what is the likely magnitude of future potential impacts by the taxon on biodiversity or ecosystem integrity and status?	No change	There are no sufficient data to offer a judgement over this.	Low
	54	9.05	Under the predicted future climatic conditions, what is the likely magnitude of future potential impacts by the taxon on ecosystem structure or function?	No change	There are no sufficient data to offer a judgement over this.	Low
	55	9.06	Under the predicted future climatic conditions, what is the likely magnitude of future potential impacts by the taxon on ecosystem services and related socio-economic factors?	No change	There are no sufficient data to offer a judgement over this.	Low
			Statistics
			Scores
			BRA	22
			BRA Outcome	High
			BRA+CCA	22
			BRA+CCA Outcome	High
			Score partition
			A. Biogeography/Historical	7
			1. Domestication/Cultivation	-2
			2. Climate, distribution and introduction risk	3
			3. Invasive elsewhere	6
			B. Biology/Ecology	15
			4. Undesirable (or persistence) traits	4
			5. Resource exploitation	2
			6. Reproduction	2
			7. Dispersal mechanisms	2
			8. Tolerance attributes	5
			C. Climate change	0
			9. Climate change	0
			Answered Questions
			Total	55
			A. Biogeography/Historical	13
			1. Domestication/Cultivation	3
			2. Climate, distribution and introduction risk	5
			3. Invasive elsewhere	5
			B. Biology/Ecology	36
			4. Undesirable (or persistence) traits	12
			5. Resource exploitation	2
			6. Reproduction	7
			7. Dispersal mechanisms	9
			8. Tolerance attributes	6
			C. Climate change	6
			9. Climate change	6
			Sectors affected
			Commercial	8
			Environmental	1
			Species or population nuisance traits	19
			Thresholds
			BRA	16.5
			BRA+CCA	16.5
			Confidence
			BRA+CCA	0.69
			BRA	0.74
			CCA	0.25
			Date and Time
		2023-12-31 20:33:47

## Sheet: Screening 3
				TAS-ISK v2
			Taxon and Assessor details
			Category	Insects
			Taxon name	Brachyponera chinensis
			Common name	Asian needle ant
			Assessor	Enrico Schifani
			Risk screening context
			Reason and socio-economic benefits	Invasive species in temperate regions, ecologically impactful, may pose a public health concern. Recently arrived in the reference area.
			Risk assessment area	Italy
			Taxonomy	Insecta - Hymenoptera - Formicidae
			Native range	Eastern Asia
			Introduced range	USA, Europe, Caucasus
			URL	https://antwiki.org/wiki/Brachyponera_chinensis
				Response	Justification (references or other information)	Confidence
	A. Biogeography/Historical
	1. Domestication/Cultivation
	1	1.01	Has the taxon been the subject of domestication for at least 20 generations?	Yes	Mildly popular among ant-keepers.	Medium
	2	1.02	Is the taxon harvested in the wild and likely to be sold or used in its live form?	Yes	Mildly popular among ant-keepers.	Medium
	3	1.03	Does the taxon have invasive races, varieties, sub-taxa or congeners?	Yes	Although quite distinct in its ecological adaptations, there is another congeneric species that shares the invasive status, Brachyponera sennaarensis. See "Wetterer J. K. 2013. Geographic spread of the samsum or sword ant, Pachycondyla (Brachyponera) sennaarensis (Hymenoptera: Formicidae). Myrmecological News 18: 13-18.".	Very high
	2. Climate, distribution and introduction risk
	4	2.01	How similar are the climatic conditions between the risk assessment area and the taxon's native range?	High	Considerable parts of italy are deemed to be highly suitable for B. chinensis, see "Bertelsmeier, C., Guénard, B., & Courchamp, F. (2013). Climate change may boost the invasion of the Asian needle ant. PLoS One, 8(10), e75438.".	Very high
	5	2.02	What is the quality of the climate matching data?	High	"Bertelsmeier, C., Guénard, B., & Courchamp, F. (2013). Climate change may boost the invasion of the Asian needle ant. PLoS One, 8(10), e75438."	High
	6	2.03	Is the taxon already present outside of captivity in the risk assessment area?	Yes	Recorded near Naples (Menchetti, M., Schifani, E., Gentile, V., & Vila, R. (2022). The worrying arrival of the invasive Asian needle ant Brachyponera chinensis in Europe (Hymenoptera: Formicidae). Zootaxa, 5115(1), 146-150. https://doi.org/10.11646/zootaxa.5115.1.10) with subsequent unpublished finding further confirming its establishment.	Very high
	7	2.04	How many potential vectors could the taxon use to enter the risk assessment area?	>1	Most ant species are easily transported with different vectors through trading activities (Bertelsmeier, C., & Ollier, S. (2021). Bridgehead effects distort global flows of alien species. Diversity and Distributions, 27(11), 2180-2189.).	Very high
	8	2.05	Is the taxon currently found in close proximity to, and likely to enter, the risk assessment area in the near future (e.g. unintentional or intentional introductions)?	Not applicable	The taxon is already established in the risk assessment area (Menchetti, M., Schifani, E., Gentile, V., & Vila, R. (2022). The worrying arrival of the invasive Asian needle ant Brachyponera chinensis in Europe (Hymenoptera: Formicidae). Zootaxa, 5115(1), 146-150. https://doi.org/10.11646/zootaxa.5115.1.10).	Very high
	3. Invasive elsewhere
	9	3.01	Has the taxon become naturalised outside its native range?	Yes	This species is naturalized across a wide geographic range on different continents (Menchetti, M., Schifani, E., Gentile, V., & Vila, R. (2022). The worrying arrival of the invasive Asian needle ant Brachyponera chinensis in Europe (Hymenoptera: Formicidae). Zootaxa, 5115(1), 146-150. https://doi.org/10.11646/zootaxa.5115.1.10 and Guénard, B., Wetterer, J.K. & MacGown, J.A. (2018) Global and temp…	Very high
	10	3.02	In the taxon's introduced range, are there any known adverse impacts to wild or commercial species?	Yes	Guénard, B. & Dunn, R.R. (2010) A New (Old), Invasive Ant in the Hardwood Forests of Eastern North America and Its Potentially Widespread Impacts. In: Traveset, A. (Ed.), PLoS ONE, 5, e11614. https://doi.org/10.1371/journal.pone.0011614	Very high
	11	3.03	In the taxon's introduced range, are there any known adverse impacts to agriculture or forestry?	No	No data are reported in terms of productivity loss in forestry, and the species is generally less impactful in agricultural habitats compared with forests.	High
	12	3.04	In the taxon's introduced range, are there any known adverse impacts to ecosystem services?	Yes	This species can strongy alter native ant communities assemblages and disrupt the seed-dispersal services that native ants would offer. It may additionally reduce the number of specialist predators of small arthropods and limit the abundance of termites, with consequences on the deadwood decomposition rates. See: Rodriguez-Cabal M a., Stuble KL, Gue´nard B, Dunn RR, Sanders NJ (2011) Disruption o…	Very high
	13	3.05	In the taxon's introduced range, are there any known adverse socio-economic impacts?	No	The species is not specifically linked to socio-economic impacts, although its stinging capacity are supposed to be able to influence human activities in forests where it becomes particularly abundant.	Medium
	B. Biology/Ecology
	4. Undesirable (or persistence) traits
	14	4.01	Is the taxon likely to be poisonous or pose other risks to human health?	Yes	This species is considered a possible public health threat since it is known to deliver a painful sting, able to cause anafilatic shocks. See: Nelder MP, Paysen ES, Zungoli PA, Benson E (2006) Emergence of the introduced ant Pachycondyla chinensis (Formicidae: Ponerinae) as a public health threat in the Southeastern United States. J Med Entomol 43: 1094–1098.	Very high
	15	4.02	Is the taxon likely to suppress the growth of one or more native species?	Yes	Guénard, B., & Dunn, R. R. (2010). A new (old), invasive ant in the hardwood forests of eastern North America and its potentially widespread impacts. PLoS One, 5(7), e11614.	Very high
	16	4.03	Are there any threatened or protected native species that the taxon would parasitise in the risk assessment area?	Yes	The species is able to act as a generalist predator of different arthropods, yet no clear evidence points at risks faced by specific protected species in Italy yet.	Medium
	17	4.04	Is the taxon adaptable in terms of climatic and other environmental conditions, thus enhancing its potential persistence if it has invaded or is likely to invade the risk assessment area?	Yes	The species seemingly established in Italy outside the predicted suitability range in the country.	Medium
	18	4.05	Is the taxon likely to disrupt food-web structure or function in terrestrial ecosystems if it has invaded or is likely to invade the risk assessment area?	Yes	The effects reported for the invaded area appear likely to be similar if the species successfully extends in the risk assessment area - see Guénard BB, Dunn RR (2010) A New (Old), Invasive Ant in the Hardwood Forests of Eastern North America and Its Potentially Widespread Impacts. Plos One 5: e11614	Very high
	19	4.06	Is the taxon likely to exert adverse impacts on ecosystem services in the risk assessment area?	Yes	The effects reported for the invaded area appear likely to be similar if the species successfully extends in the risk assessment area - see Guénard BB, Dunn RR (2010) A New (Old), Invasive Ant in the Hardwood Forests of Eastern North America and Its Potentially Widespread Impacts. Plos One 5: e11614	High
	20	4.07	Is the taxon likely to host or function as a vector for recognised pests and pathogens that are present in the risk assessment area?	No	The taxon is not known as a vector for recognised pests/pathogens anywhere in the world at the moment.	High
	21	4.08	Is the taxon likely to host or function as a vector for recognised pests and pathogens that are absent in the risk assessment area?	No	The taxon is not known as a vector for recognised pests/pathogens anywhere in the world at the moment.	High
	22	4.09	Is the taxon likely to be released from captivity?	Not applicable	The species is not normally kept in captivity, nor it reaches extreme colony size like in other ant-colonies (assuming that large colony size could function similarly to body size in increasing the chances that ant-keepers may release some colonies into the wild).	High
	23	4.1	Is the taxon versatile in habitat use?	Yes	While major impacts are only reported in forests, the species can adapt to a wide range of habitats, and established in an urban context in the reference area. Bertelsmeier, C., Guénard, B., & Courchamp, F. (2013). Climate change may boost the invasion of the Asian needle ant. PLoS One, 8(10), e75438.	High
	24	4.11	Is it likely that the taxon's mode of existence or behaviours will reduce habitat quality for native species?	No	There is no information currently supporting this possibility.	Medium
	25	4.12	Is the taxon likely to maintain a viable population even when present in low densities (or persist in adverse conditions by way of a dormant form)?	Yes	This is typically true for alien ant species of proved success like B. chinensis, yet no specific data area available for it.	Medium
	5. Resource exploitation
	26	5.01	Is the taxon likely to put threatened or protected native species under predation or competitive pressure in the risk assessment area?	Yes	B. chinensis is a generalist predator and interferes with seed-dispersal in myrmecophilous plant species, although there are no data over specific threat to taxa occurring in the assessment area.	Medium
	27	5.02	Is the taxon likely to sequester resources to the detriment of native species in the risk assessment area?	Yes	Competition for resources is a key mechanism favoring ant invasions (Lach et al. 2010), although the distinct case of B. chinensis differs from most alien species due to a more strictly zoophagous diet.	Medium
	6. Reproduction
	28	6.01	Is the taxon likely to exhibit changes in reproductive strategy in response to environmental conditions?	No	This aspect has never been investigated.	Low
	29	6.02	Is the taxon likely to produce viable gametes or propagules in the risk assessment area?	Yes	Menchetti, M., Schifani, E., Gentile, V., & Vila, R. (2022). The worrying arrival of the invasive Asian needle ant Brachyponera chinensis in Europe (Hymenoptera: Formicidae). Zootaxa, 5115(1), 146-150. https://doi.org/10.11646/zootaxa.5115.1.10	Very high
	30	6.03	Is the taxon likely to hybridise with native species under natural conditions?	No	No congeneric species exist in the risk assessment area.	Very high
	31	6.04	Is the taxon likely to be hermaphroditic or to exhibit asexual reproduction?	No	There is no evidence supporting the ability of asexually produce females in B. chinensis. Asexual production of males cannot lead to the formation of independent colonies.	Medium
	32	6.05	Is the taxon dependent on the presence of another species (or specific habitat features) to complete its life cycle?	Yes	The ant may be reliant on the presence of subterranean termites which constitute its preferred prey.	Medium
	33	6.06	Is the taxon likely to produce a large number of offspring?	Yes	Ants, including ponerines, usually produce large numbers of dispersing sexuals annually.	Medium
	34	6.07	How many time units (days, months, years) does the taxon require to reach the age at first reproduction?	1	Ant colonies are usually able to reproduce within about one year since their start, but there are no precise data over this taxon.	Low
	7. Dispersal mechanisms
	35	7.01	How many potential vectors or pathways could the taxon use to disperse within the risk assessment area (with suitable habitats nearby)?	>1	The species is at least capable of flight dispersal in addition to its ability to exploit various form of human-mediated transportation. See Menchetti, M., Schifani, E., Gentile, V., & Vila, R. (2022). The worrying arrival of the invasive Asian needle ant Brachyponera chinensis in Europe (Hymenoptera: Formicidae). Zootaxa, 5115(1), 146-150. https://doi.org/10.11646/zootaxa.5115.1.10	Very high
	36	7.02	Will any of these vectors or pathways bring the taxon in close proximity to one or more protected areas?	Yes	The species is already present near the Vesuvio National Park, which it may easily be able to enter at least via flight-mediated dispersal.	High
	37	7.03	Does the taxon have a means of hiding itself such that it enhances the likelihood of dispersal?	Yes	Mated queens are supposed to be able to easily exploit plant pots and other goods to hide or even start the foundation of their colonies.	Very high
	38	7.04	Is natural dispersal of the taxon likely to occur as eggs in the risk assessment area?	No	Ant eggs need parental cares by adult nestmates to survive and develop further.	Very high
	39	7.05	Is natural dispersal of the taxon likely to occur as larvae or juveniles in the risk assessment area?	No	Ant larvae and pupae need parental cares by adult nestmates to survive and develop further.	Very high
	40	7.06	Are any life stages of the taxon likely to migrate into the risk assessment area for reproduction?	Yes	Queens and males are fully capable of flight dispersal.	Very high
	41	7.07	Are eggs of the taxon likely to be dispersed in the risk assessment area by other species?	No	Ant eggs need parental cares by adult nestmates to survive and develop further.	Very high
	42	7.08	Is dispersal of the taxon along any of the vectors or pathways mentioned in the previous seven Questions (35–41: i.e. either unintentional or intentional) likely to be rapid?	Yes	Flight dispersal or human-mediated dispersal do not take much time.	High
	43	7.09	Is dispersal of the taxon density dependent?	Yes	Flight dispersal of queens and males to farthest locations may be more frequent from territories that are already densely colonized in territorial organisms like, ants yet precise data are not available for this species.	Low
	8. Tolerance attributes
	44	8.01	Is the taxon able to withstand being in water for extended periods at some stage of its life cycle?	No	No such adaptation has been described for this species.	High
	45	8.02	Is the taxon tolerant of a wide range of soil or air quality conditions?	Yes	No specific data are available.	Low
	46	8.03	Can the taxon be controlled or eradicated in the wild with chemical, biological or other agents and means?	Yes	Eradication of invasive ants may be performed using toxic baits, but it becomes practically impossible in large invaded areas. The rather unusual specialized zoophagous needs of B. chinensis may further impede such efforts.	Low
	47	8.04	Is the taxon likely to benefit from environmental or human disturbance?	Yes	Alien ants are usually all favored by human disturbance, and B. chinensis has been first detected in a city within the reference area. However, it is a peculiar species for its ability to colonize and even prefer mature forests in its invasive range (e.g., North America), and its habitat preferences in Italy are not yet clear given its very recent discovery.	Very high
	48	8.05	Is the taxon able to tolerate soil acidity or other parameter levels that are higher or lower than those found in its usual environment?	Yes	No data are available.	Medium
	49	8.06	Are there effective natural enemies of the taxon present in the risk assessment area?	No	It is always possible that in a newly invaded area an ant finds a strong barrier in some native species it did not come in contact with previously, but there is no evidence suggesting this for the reference area.	Medium
	C. Climate change
	9. Climate change
	50	9.01	Under the predicted future climatic conditions, are the risks of entry into the risk assessment area posed by the taxon likely to increase, decrease or not change?	Increase	The species is likely to expand its global and European range, thus becoming more likely to be introduced by commerce than today. Bertelsmeier, C., Guénard, B., & Courchamp, F. (2013). Climate change may boost the invasion of the Asian needle ant. PLoS One, 8(10), e75438.	High
	51	9.02	Under the predicted future climatic conditions, are the risks of establishment within the risk assessment area posed by the taxon likely to increase, decrease or not change?	Increase	Bertelsmeier, C., Guénard, B., & Courchamp, F. (2013). Climate change may boost the invasion of the Asian needle ant. PLoS One, 8(10), e75438.	Very high
	52	9.03	Under the predicted future climatic conditions, are the risks of dispersal within the risk assessment area posed by the taxon likely to increase, decrease or not change?	Increase	The suitable range within the reference area is likely to increase. Bertelsmeier, C., Guénard, B., & Courchamp, F. (2013). Climate change may boost the invasion of the Asian needle ant. PLoS One, 8(10), e75438.	High
	53	9.04	Under the predicted future climatic conditions, what is the likely magnitude of future potential impacts by the taxon on biodiversity or ecosystem integrity and status?	Higher	Bertelsmeier, C., Guénard, B., & Courchamp, F. (2013). Climate change may boost the invasion of the Asian needle ant. PLoS One, 8(10), e75438.	High
	54	9.05	Under the predicted future climatic conditions, what is the likely magnitude of future potential impacts by the taxon on ecosystem structure or function?	Higher	Bertelsmeier, C., Guénard, B., & Courchamp, F. (2013). Climate change may boost the invasion of the Asian needle ant. PLoS One, 8(10), e75438.	High
	55	9.06	Under the predicted future climatic conditions, what is the likely magnitude of future potential impacts by the taxon on ecosystem services and related socio-economic factors?	Higher	Bertelsmeier, C., Guénard, B., & Courchamp, F. (2013). Climate change may boost the invasion of the Asian needle ant. PLoS One, 8(10), e75438.	High
			Statistics
			Scores
			BRA	39
			BRA Outcome	High
			BRA+CCA	51
			BRA+CCA Outcome	High
			Score partition
			A. Biogeography/Historical	16
			1. Domestication/Cultivation	4
			2. Climate, distribution and introduction risk	2
			3. Invasive elsewhere	10
			B. Biology/Ecology	23
			4. Undesirable (or persistence) traits	8
			5. Resource exploitation	7
			6. Reproduction	0
			7. Dispersal mechanisms	3
			8. Tolerance attributes	5
			C. Climate change	12
			9. Climate change	12
			Answered Questions
			Total	55
			A. Biogeography/Historical	13
			1. Domestication/Cultivation	3
			2. Climate, distribution and introduction risk	5
			3. Invasive elsewhere	5
			B. Biology/Ecology	36
			4. Undesirable (or persistence) traits	12
			5. Resource exploitation	2
			6. Reproduction	7
			7. Dispersal mechanisms	9
			8. Tolerance attributes	6
			C. Climate change	6
			9. Climate change	6
			Sectors affected
			Commercial	13
			Environmental	16
			Species or population nuisance traits	27
			Thresholds
			BRA	16.5
			BRA+CCA	16.5
			Confidence
			BRA+CCA	0.74
			BRA	0.73
			CCA	0.79
			Date and Time
		2024-01-06 17:25:38

## Sheet: Screening 4
				TAS-ISK v2
			Taxon and Assessor details
			Category	Insects
			Taxon name	Cardiocondyla obscurior
			Common name	-
			Assessor	Enrico Schifani
			Risk screening context
			Reason and socio-economic benefits	In southern Europe since a couple of decades, it is a successful tramp ant worldwide, but is not considered harmful. Expanding in Mediterranean Europe, but so far not recorded from Italy.
			Risk assessment area	Italy
			Taxonomy	Insecta - Hymenoptera - Formicidae
			Native range	Indomalayan
			Introduced range	Cosmopolitan
			URL	https://www.antwiki.org/wiki/Cardiocondyla_obscurior
				Response	Justification (references or other information)	Confidence
	A. Biogeography/Historical
	1. Domestication/Cultivation
	1	1.01	Has the taxon been the subject of domestication for at least 20 generations?	No	Unlikely to be kept as pet.	High
	2	1.02	Is the taxon harvested in the wild and likely to be sold or used in its live form?	No	Unlikely to be kept as pet.	High
	3	1.03	Does the taxon have invasive races, varieties, sub-taxa or congeners?	Yes	Several Cardiocondyla species are successful tramp species, often attaining a cosmopolitan distribution.	High
	2. Climate, distribution and introduction risk
	4	2.01	How similar are the climatic conditions between the risk assessment area and the taxon's native range?	Low	Detailed information over the nature of the native range within the Indomalayan region is lacking. However, the species seems able to establish outdoors in the Mediterranean.	Medium
	5	2.02	What is the quality of the climate matching data?	Low	Detailed data defining the alien vs native range is lacking.	High
	6	2.03	Is the taxon already present outside of captivity in the risk assessment area?	No	The species has never been recorded from Italy, although it is becoming widespread in the Mediterranean.	High
	7	2.04	How many potential vectors could the taxon use to enter the risk assessment area?	>1	Likely able to arriva with different traded goods.	Very high
	8	2.05	Is the taxon currently found in close proximity to, and likely to enter, the risk assessment area in the near future (e.g. unintentional or intentional introductions)?	Yes	Widespread across the Mediterranean (see AntMaps.org)	Very high
	3. Invasive elsewhere
	9	3.01	Has the taxon become naturalised outside its native range?	Yes	See AntMaps.org	Very high
	10	3.02	In the taxon's introduced range, are there any known adverse impacts to wild or commercial species?	No	SEIFERT, B. (2023). A revision of the Palaearctic species of the ant genus Cardiocondyla Emery 1869 (Hymenoptera: Formicidae). Zootaxa, 5274(1), 1-64.	Very high
	11	3.03	In the taxon's introduced range, are there any known adverse impacts to agriculture or forestry?	No	SEIFERT, B. (2023). A revision of the Palaearctic species of the ant genus Cardiocondyla Emery 1869 (Hymenoptera: Formicidae). Zootaxa, 5274(1), 1-64.	Very high
	12	3.04	In the taxon's introduced range, are there any known adverse impacts to ecosystem services?	No	SEIFERT, B. (2023). A revision of the Palaearctic species of the ant genus Cardiocondyla Emery 1869 (Hymenoptera: Formicidae). Zootaxa, 5274(1), 1-64.	Very high
	13	3.05	In the taxon's introduced range, are there any known adverse socio-economic impacts?	No	SEIFERT, B. (2023). A revision of the Palaearctic species of the ant genus Cardiocondyla Emery 1869 (Hymenoptera: Formicidae). Zootaxa, 5274(1), 1-64.	Very high
	B. Biology/Ecology
	4. Undesirable (or persistence) traits
	14	4.01	Is the taxon likely to be poisonous or pose other risks to human health?	No	SEIFERT, B. (2023). A revision of the Palaearctic species of the ant genus Cardiocondyla Emery 1869 (Hymenoptera: Formicidae). Zootaxa, 5274(1), 1-64.	Very high
	15	4.02	Is the taxon likely to suppress the growth of one or more native species?	No	SEIFERT, B. (2023). A revision of the Palaearctic species of the ant genus Cardiocondyla Emery 1869 (Hymenoptera: Formicidae). Zootaxa, 5274(1), 1-64. Seifert, B. (2022). The Ant Genus Cardiocondyla (Hymenoptera: Formicidae): The Species Groups with Oriental and Australasian Origin. Diversity, 15(1), 25.	High
	16	4.03	Are there any threatened or protected native species that the taxon would parasitise in the risk assessment area?	No	SEIFERT, B. (2023). A revision of the Palaearctic species of the ant genus Cardiocondyla Emery 1869 (Hymenoptera: Formicidae). Zootaxa, 5274(1), 1-64. Seifert, B. (2022). The Ant Genus Cardiocondyla (Hymenoptera: Formicidae): The Species Groups with Oriental and Australasian Origin. Diversity, 15(1), 25.	Very high
	17	4.04	Is the taxon adaptable in terms of climatic and other environmental conditions, thus enhancing its potential persistence if it has invaded or is likely to invade the risk assessment area?	No	Mainly restricted to highly disturbed, anthropogenic habitats. SEIFERT, B. (2023). A revision of the Palaearctic species of the ant genus Cardiocondyla Emery 1869 (Hymenoptera: Formicidae). Zootaxa, 5274(1), 1-64. Seifert, B. (2022). The Ant Genus Cardiocondyla (Hymenoptera: Formicidae): The Species Groups with Oriental and Australasian Origin. Diversity, 15(1), 25.	High
	18	4.05	Is the taxon likely to disrupt food-web structure or function in terrestrial ecosystems if it has invaded or is likely to invade the risk assessment area?	No	SEIFERT, B. (2023). A revision of the Palaearctic species of the ant genus Cardiocondyla Emery 1869 (Hymenoptera: Formicidae). Zootaxa, 5274(1), 1-64. Seifert, B. (2022). The Ant Genus Cardiocondyla (Hymenoptera: Formicidae): The Species Groups with Oriental and Australasian Origin. Diversity, 15(1), 25.	Very high
	19	4.06	Is the taxon likely to exert adverse impacts on ecosystem services in the risk assessment area?	No	SEIFERT, B. (2023). A revision of the Palaearctic species of the ant genus Cardiocondyla Emery 1869 (Hymenoptera: Formicidae). Zootaxa, 5274(1), 1-64. Seifert, B. (2022). The Ant Genus Cardiocondyla (Hymenoptera: Formicidae): The Species Groups with Oriental and Australasian Origin. Diversity, 15(1), 25.	Very high
	20	4.07	Is the taxon likely to host or function as a vector for recognised pests and pathogens that are present in the risk assessment area?	No	SEIFERT, B. (2023). A revision of the Palaearctic species of the ant genus Cardiocondyla Emery 1869 (Hymenoptera: Formicidae). Zootaxa, 5274(1), 1-64. Seifert, B. (2022). The Ant Genus Cardiocondyla (Hymenoptera: Formicidae): The Species Groups with Oriental and Australasian Origin. Diversity, 15(1), 25.	High
	21	4.08	Is the taxon likely to host or function as a vector for recognised pests and pathogens that are absent in the risk assessment area?	No	SEIFERT, B. (2023). A revision of the Palaearctic species of the ant genus Cardiocondyla Emery 1869 (Hymenoptera: Formicidae). Zootaxa, 5274(1), 1-64. Seifert, B. (2022). The Ant Genus Cardiocondyla (Hymenoptera: Formicidae): The Species Groups with Oriental and Australasian Origin. Diversity, 15(1), 25.	High
	22	4.09	Is the taxon likely to be released from captivity?	No	SEIFERT, B. (2023). A revision of the Palaearctic species of the ant genus Cardiocondyla Emery 1869 (Hymenoptera: Formicidae). Zootaxa, 5274(1), 1-64. Seifert, B. (2022). The Ant Genus Cardiocondyla (Hymenoptera: Formicidae): The Species Groups with Oriental and Australasian Origin. Diversity, 15(1), 25.	High
	23	4.1	Is the taxon versatile in habitat use?	Yes	Restricted to anthropogenic habitats outside native range. SEIFERT, B. (2023). A revision of the Palaearctic species of the ant genus Cardiocondyla Emery 1869 (Hymenoptera: Formicidae). Zootaxa, 5274(1), 1-64. Seifert, B. (2022). The Ant Genus Cardiocondyla (Hymenoptera: Formicidae): The Species Groups with Oriental and Australasian Origin. Diversity, 15(1), 25.	Low
	24	4.11	Is it likely that the taxon's mode of existence or behaviours will reduce habitat quality for native species?	No	SEIFERT, B. (2023). A revision of the Palaearctic species of the ant genus Cardiocondyla Emery 1869 (Hymenoptera: Formicidae). Zootaxa, 5274(1), 1-64. Seifert, B. (2022). The Ant Genus Cardiocondyla (Hymenoptera: Formicidae): The Species Groups with Oriental and Australasian Origin. Diversity, 15(1), 25.	Very high
	25	4.12	Is the taxon likely to maintain a viable population even when present in low densities (or persist in adverse conditions by way of a dormant form)?	Yes	SEIFERT, B. (2023). A revision of the Palaearctic species of the ant genus Cardiocondyla Emery 1869 (Hymenoptera: Formicidae). Zootaxa, 5274(1), 1-64. Seifert, B. (2022). The Ant Genus Cardiocondyla (Hymenoptera: Formicidae): The Species Groups with Oriental and Australasian Origin. Diversity, 15(1), 25.	Very high
	5. Resource exploitation
	26	5.01	Is the taxon likely to put threatened or protected native species under predation or competitive pressure in the risk assessment area?	No	SEIFERT, B. (2023). A revision of the Palaearctic species of the ant genus Cardiocondyla Emery 1869 (Hymenoptera: Formicidae). Zootaxa, 5274(1), 1-64. Seifert, B. (2022). The Ant Genus Cardiocondyla (Hymenoptera: Formicidae): The Species Groups with Oriental and Australasian Origin. Diversity, 15(1), 25.	Very high
	27	5.02	Is the taxon likely to sequester resources to the detriment of native species in the risk assessment area?	No	SEIFERT, B. (2023). A revision of the Palaearctic species of the ant genus Cardiocondyla Emery 1869 (Hymenoptera: Formicidae). Zootaxa, 5274(1), 1-64. Seifert, B. (2022). The Ant Genus Cardiocondyla (Hymenoptera: Formicidae): The Species Groups with Oriental and Australasian Origin. Diversity, 15(1), 25.	Very high
	6. Reproduction
	28	6.01	Is the taxon likely to exhibit changes in reproductive strategy in response to environmental conditions?	Yes	May invest more in long-range dispersal under non-optimal conditions. SEIFERT, B. (2023). A revision of the Palaearctic species of the ant genus Cardiocondyla Emery 1869 (Hymenoptera: Formicidae). Zootaxa, 5274(1), 1-64. Seifert, B. (2022). The Ant Genus Cardiocondyla (Hymenoptera: Formicidae): The Species Groups with Oriental and Australasian Origin. Diversity, 15(1), 25.	Low
	29	6.02	Is the taxon likely to produce viable gametes or propagules in the risk assessment area?	Yes	Does so eslwhere in the Mediterranean. SEIFERT, B. (2023). A revision of the Palaearctic species of the ant genus Cardiocondyla Emery 1869 (Hymenoptera: Formicidae). Zootaxa, 5274(1), 1-64. Seifert, B. (2022). The Ant Genus Cardiocondyla (Hymenoptera: Formicidae): The Species Groups with Oriental and Australasian Origin. Diversity, 15(1), 25.	Very high
	30	6.03	Is the taxon likely to hybridise with native species under natural conditions?	No	No hybrids known anywhere. No closely related species exist in Italy. SEIFERT, B. (2023). A revision of the Palaearctic species of the ant genus Cardiocondyla Emery 1869 (Hymenoptera: Formicidae). Zootaxa, 5274(1), 1-64. Seifert, B. (2022). The Ant Genus Cardiocondyla (Hymenoptera: Formicidae): The Species Groups with Oriental and Australasian Origin. Diversity, 15(1), 25.	Very high
	31	6.04	Is the taxon likely to be hermaphroditic or to exhibit asexual reproduction?	No	SEIFERT, B. (2023). A revision of the Palaearctic species of the ant genus Cardiocondyla Emery 1869 (Hymenoptera: Formicidae). Zootaxa, 5274(1), 1-64. Seifert, B. (2022). The Ant Genus Cardiocondyla (Hymenoptera: Formicidae): The Species Groups with Oriental and Australasian Origin. Diversity, 15(1), 25.	High
	32	6.05	Is the taxon dependent on the presence of another species (or specific habitat features) to complete its life cycle?	No	SEIFERT, B. (2023). A revision of the Palaearctic species of the ant genus Cardiocondyla Emery 1869 (Hymenoptera: Formicidae). Zootaxa, 5274(1), 1-64. Seifert, B. (2022). The Ant Genus Cardiocondyla (Hymenoptera: Formicidae): The Species Groups with Oriental and Australasian Origin. Diversity, 15(1), 25.	Very high
	33	6.06	Is the taxon likely to produce a large number of offspring?	No	SEIFERT, B. (2023). A revision of the Palaearctic species of the ant genus Cardiocondyla Emery 1869 (Hymenoptera: Formicidae). Zootaxa, 5274(1), 1-64. Seifert, B. (2022). The Ant Genus Cardiocondyla (Hymenoptera: Formicidae): The Species Groups with Oriental and Australasian Origin. Diversity, 15(1), 25.	Low
	34	6.07	How many time units (days, months, years) does the taxon require to reach the age at first reproduction?	1	Ant colonies are typically capable of reproducing within 1 year.	High
	7. Dispersal mechanisms
	35	7.01	How many potential vectors or pathways could the taxon use to disperse within the risk assessment area (with suitable habitats nearby)?	>1	It could continue to spread alongside traded goods and use flying queens to disperse.	Very high
	36	7.02	Will any of these vectors or pathways bring the taxon in close proximity to one or more protected areas?	Yes	It is likely to be able to colonize settlements on lowlands, including near protected areas.	Medium
	37	7.03	Does the taxon have a means of hiding itself such that it enhances the likelihood of dispersal?	Yes	Foundress queens can hide in the soil or wood during claustral colony foundation.	Very high
	38	7.04	Is natural dispersal of the taxon likely to occur as eggs in the risk assessment area?	No	Immature stages need the assistance of workers to develop into adults.	Very high
	39	7.05	Is natural dispersal of the taxon likely to occur as larvae or juveniles in the risk assessment area?	No	Immature stages need the assistance of workers to develop into adults.	Very high
	40	7.06	Are any life stages of the taxon likely to migrate into the risk assessment area for reproduction?	Yes	Queens are capable of flight dispersal.	High
	41	7.07	Are eggs of the taxon likely to be dispersed in the risk assessment area by other species?	No	Immature stages need the assistance of workers to develop into adults.	Very high
	42	7.08	Is dispersal of the taxon along any of the vectors or pathways mentioned in the previous seven Questions (35–41: i.e. either unintentional or intentional) likely to be rapid?	Yes	Dispersing queens could travel easily along traded goods.	High
	43	7.09	Is dispersal of the taxon density dependent?	No	No data specifically support this hypothesis (including in similar species).	Medium
	8. Tolerance attributes
	44	8.01	Is the taxon able to withstand being in water for extended periods at some stage of its life cycle?	No	No, like most ants without very specific and exceptional adaptations.	Very high
	45	8.02	Is the taxon tolerant of a wide range of soil or air quality conditions?	Yes	Typical of anthropogenic/disturbed habitats.	Medium
	46	8.03	Can the taxon be controlled or eradicated in the wild with chemical, biological or other agents and means?	Yes	It should be possible to eliminate colonies like in the case of other alien ant species, but it would likely be more difficult to detect them given the small colony size and foraging in small numbers.	Medium
	47	8.04	Is the taxon likely to benefit from environmental or human disturbance?	Yes	Almost entirely found in highly disturbed habitats in the region.	Very high
	48	8.05	Is the taxon able to tolerate soil acidity or other parameter levels that are higher or lower than those found in its usual environment?	Yes	Suggested by wide distribution over the world.	Medium
	49	8.06	Are there effective natural enemies of the taxon present in the risk assessment area?	No	Interactions with native ants are poorly known. Several tramp Cardiocondyla species are able to co-exist with some of very aggressive dominant ants thogh.	Low
	C. Climate change
	9. Climate change
	50	9.01	Under the predicted future climatic conditions, are the risks of entry into the risk assessment area posed by the taxon likely to increase, decrease or not change?	Increase	A tropical species, may be favored by global warming - but no assessment exists.	Low
	51	9.02	Under the predicted future climatic conditions, are the risks of establishment within the risk assessment area posed by the taxon likely to increase, decrease or not change?	Increase	A tropical species, may be favored by global warming - but no assessment exists.	Low
	52	9.03	Under the predicted future climatic conditions, are the risks of dispersal within the risk assessment area posed by the taxon likely to increase, decrease or not change?	Increase	A tropical species, may be favored by global warming - but no assessment exists.	Low
	53	9.04	Under the predicted future climatic conditions, what is the likely magnitude of future potential impacts by the taxon on biodiversity or ecosystem integrity and status?	No change	Not reported to have any impact anywhere, including regions with very different climate.	Very high
	54	9.05	Under the predicted future climatic conditions, what is the likely magnitude of future potential impacts by the taxon on ecosystem structure or function?	No change	Not reported to have any impact anywhere, including regions with very different climate.	Very high
	55	9.06	Under the predicted future climatic conditions, what is the likely magnitude of future potential impacts by the taxon on ecosystem services and related socio-economic factors?	No change	Not reported to have any impact anywhere, including regions with very different climate.	Very high
			Statistics
			Scores
			BRA	15
			BRA Outcome	Medium
			BRA+CCA	21
			BRA+CCA Outcome	High
			Score partition
			A. Biogeography/Historical	5
			1. Domestication/Cultivation	0
			2. Climate, distribution and introduction risk	3
			3. Invasive elsewhere	2
			B. Biology/Ecology	10
			4. Undesirable (or persistence) traits	1
			5. Resource exploitation	0
			6. Reproduction	2
			7. Dispersal mechanisms	2
			8. Tolerance attributes	5
			C. Climate change	6
			9. Climate change	6
			Answered Questions
			Total	55
			A. Biogeography/Historical	13
			1. Domestication/Cultivation	3
			2. Climate, distribution and introduction risk	5
			3. Invasive elsewhere	5
			B. Biology/Ecology	36
			4. Undesirable (or persistence) traits	12
			5. Resource exploitation	2
			6. Reproduction	7
			7. Dispersal mechanisms	9
			8. Tolerance attributes	6
			C. Climate change	6
			9. Climate change	6
			Sectors affected
			Commercial	4
			Environmental	1
			Species or population nuisance traits	22
			Thresholds
			BRA	16.5
			BRA+CCA	16.5
			Confidence
			BRA+CCA	0.79
			BRA	0.81
			CCA	0.63
			Date and Time
		2024-01-06 19:24:05

## Sheet: Screening 5
				TAS-ISK v2
			Taxon and Assessor details
			Category	Insects
			Taxon name	Hypoponera ergatandria
			Common name	-
			Assessor	Enrico Schifani
			Risk screening context
			Reason and socio-economic benefits	Cryptic tramp species recently recorded in the reference area, likely only occurring in anthropogenic habitats. Swarming queens may often sting humans.
			Risk assessment area	Italy
			Taxonomy	Insecta - Hymenoptera - Formicidae
			Native range	Uncertain, presumably Afrotropical
			Introduced range	Cosmopolitan
			URL	https://antmaps.org/?mode=species&species=Hypoponera.ergatandria
				Response	Justification (references or other information)	Confidence
	A. Biogeography/Historical
	1. Domestication/Cultivation
	1	1.01	Has the taxon been the subject of domestication for at least 20 generations?	No	Hypoponera ants are not frequently reared by antkeepers	Low
	2	1.02	Is the taxon harvested in the wild and likely to be sold or used in its live form?	No	Hypoponera ants are not frequently reared by antkeepers.	Low
	3	1.03	Does the taxon have invasive races, varieties, sub-taxa or congeners?	Yes	See the almost identical Hypoponera punctatissima - Seifert, B. (2013). Hypoponera ergatandria (Forel, 1893)–a cosmopolitan tramp species different from H. punctatissima (Roger, 1859)(Hymenoptera: Formicidae). Soil Organisms, 85(3), 189-201.	Very high
	2. Climate, distribution and introduction risk
	4	2.01	How similar are the climatic conditions between the risk assessment area and the taxon's native range?	Low	There is no clear description of the native range of this taxon, in Europe it seems limited to highly modified habitats, often artificially warmed. See Seifert 2018, Ants of Northern and Central Europe.	Low
	5	2.02	What is the quality of the climate matching data?	Low	There are no detailed data over the native distribution of this species.	High
	6	2.03	Is the taxon already present outside of captivity in the risk assessment area?	Yes	Schifani et al. unpublished data (probably to be published within 2023).	Very high
	7	2.04	How many potential vectors could the taxon use to enter the risk assessment area?	>1	Ant queens capable of independent colony foundation can be easily transported through trade of goods.	High
	8	2.05	Is the taxon currently found in close proximity to, and likely to enter, the risk assessment area in the near future (e.g. unintentional or intentional introductions)?	Not applicable	Schifani et al. unpublished data (likely to be published in 2023).	Very high
	3. Invasive elsewhere
	9	3.01	Has the taxon become naturalised outside its native range?	Yes	Seifert, B. (2013). Hypoponera ergatandria (Forel, 1893)–a cosmopolitan tramp species different from H. punctatissima (Roger, 1859)(Hymenoptera: Formicidae). Soil Organisms, 85(3), 189-201.	Very high
	10	3.02	In the taxon's introduced range, are there any known adverse impacts to wild or commercial species?	No	Seifert (2018) Ants of Northern and Central Europe.	High
	11	3.03	In the taxon's introduced range, are there any known adverse impacts to agriculture or forestry?	No	Seifert (2018) Ants of Northern and Central Europe.	Very high
	12	3.04	In the taxon's introduced range, are there any known adverse impacts to ecosystem services?	No	Seifert (2018) Ants of Northern and Central Europe.	Very high
	13	3.05	In the taxon's introduced range, are there any known adverse socio-economic impacts?	No	Seifert (2018) Ants of Northern and Central Europe.	Very high
	B. Biology/Ecology
	4. Undesirable (or persistence) traits
	14	4.01	Is the taxon likely to be poisonous or pose other risks to human health?	Yes	Like its sister taxa H. punctatissima, swarming H. ergatandria queens are often reported to sting humans. Deyrup, M., Davis, L. & Cover, S. 2000. Exotic ants in Florida. Transactions of the American Entomological Society 126, 293-325.	High
	15	4.02	Is the taxon likely to suppress the growth of one or more native species?	No	No data sustains this hypothesis.	High
	16	4.03	Are there any threatened or protected native species that the taxon would parasitise in the risk assessment area?	No	This species seems restricted to artificially warmed environments; although it is a generalist predator, it is unlikely to ever pose any threat to native species inhabiting natural areas.	High
	17	4.04	Is the taxon adaptable in terms of climatic and other environmental conditions, thus enhancing its potential persistence if it has invaded or is likely to invade the risk assessment area?	No	No data sustains this hypothesis - the species seems limited to artificially warmed environments.	Medium
	18	4.05	Is the taxon likely to disrupt food-web structure or function in terrestrial ecosystems if it has invaded or is likely to invade the risk assessment area?	No	No data sustains this hypothesis.	High
	19	4.06	Is the taxon likely to exert adverse impacts on ecosystem services in the risk assessment area?	No	No data sustains this hypothesis.	High
	20	4.07	Is the taxon likely to host or function as a vector for recognised pests and pathogens that are present in the risk assessment area?	No	No data sustains this hypothesis.	High
	21	4.08	Is the taxon likely to host or function as a vector for recognised pests and pathogens that are absent in the risk assessment area?	No	No data sustains this hypothesis.	High
	22	4.09	Is the taxon likely to be released from captivity?	No	Colonies produce a disproportionate number of alates, but are not themselves particularly large.	High
	23	4.1	Is the taxon versatile in habitat use?	No	The species seems restricted to artificially warmed environments.	High
	24	4.11	Is it likely that the taxon's mode of existence or behaviours will reduce habitat quality for native species?	No	No data sustains this hypothesis. If ever to establish outside artificially warmed area, the species is expected to behave quite similarly to the native congener H. eduardi.	High
	25	4.12	Is the taxon likely to maintain a viable population even when present in low densities (or persist in adverse conditions by way of a dormant form)?	Yes	The species has minimal requirements, its small colonies occupy very small areas and produce remarkably large number of alates as in H. punctatissima. Deyrup, M., Davis, L. & Cover, S. 2000. Exotic ants in Florida. Transactions of the American Entomological Society 126, 293-325.	Very high
	5. Resource exploitation
	26	5.01	Is the taxon likely to put threatened or protected native species under predation or competitive pressure in the risk assessment area?	No	No data sustain this hypothesis. The species seems unable to establish outside artificially warmed habitats, and is expected to behave as a predator mostly in a similar way to the native H. eduardi.	High
	27	5.02	Is the taxon likely to sequester resources to the detriment of native species in the risk assessment area?	No	No data sustain this hypothesis. The species seems unable to establish outside artificially warmed habitats, and is expected to behave as a predator mostly in a similar way to the native H. eduardi.	High
	6. Reproduction
	28	6.01	Is the taxon likely to exhibit changes in reproductive strategy in response to environmental conditions?	Yes	No data over this biological aspect are available.	Low
	29	6.02	Is the taxon likely to produce viable gametes or propagules in the risk assessment area?	Yes	It has already been observed doing so (Schifani et al., unpublished data - probably to be published in 2023).	Very high
	30	6.03	Is the taxon likely to hybridise with native species under natural conditions?	No	Although hybridization between congeneric ants is not susprising, there are no data sustaining this hypothesis.	Medium
	31	6.04	Is the taxon likely to be hermaphroditic or to exhibit asexual reproduction?	No	No data sustain this hypothesis.	High
	32	6.05	Is the taxon dependent on the presence of another species (or specific habitat features) to complete its life cycle?	No	It is a generalist endogean predators with no specific needs in this sense.	Very high
	33	6.06	Is the taxon likely to produce a large number of offspring?	Yes	The species seems to produce a high number of dispersing sexuals despite relatively small colony size, as observed in H. punctatissima Deyrup, M., Davis, L. & Cover, S. 2000. Exotic ants in Florida. Transactions of the American Entomological Society 126, 293-325; Schifani et al. unpublished data.	High
	34	6.07	How many time units (days, months, years) does the taxon require to reach the age at first reproduction?	1	Normally ant colonies are able to produce dispersing offspring within 1 year.	High
	7. Dispersal mechanisms
	35	7.01	How many potential vectors or pathways could the taxon use to disperse within the risk assessment area (with suitable habitats nearby)?	>1	The species may certainly be able to use both nuptial flights and passive transport by humans.	High
	36	7.02	Will any of these vectors or pathways bring the taxon in close proximity to one or more protected areas?	Yes	It is likely to establish in proximity to protected natural areas as long as suitable artificial habitats exist.	Medium
	37	7.03	Does the taxon have a means of hiding itself such that it enhances the likelihood of dispersal?	Yes	Ant queens can survived hidden in different kinds of goods.	Very high
	38	7.04	Is natural dispersal of the taxon likely to occur as eggs in the risk assessment area?	No	Eggs or following stages need parental cares to develop into adult ants.	Very high
	39	7.05	Is natural dispersal of the taxon likely to occur as larvae or juveniles in the risk assessment area?	No	Eggs or following stages need parental cares to develop into adult ants.	Very high
	40	7.06	Are any life stages of the taxon likely to migrate into the risk assessment area for reproduction?	Yes	Queens and males normally perform flight dispersal.	Very high
	41	7.07	Are eggs of the taxon likely to be dispersed in the risk assessment area by other species?	No	Eggs or following stages need parental cares to develop into adult ants.	Very high
	42	7.08	Is dispersal of the taxon along any of the vectors or pathways mentioned in the previous seven Questions (35–41: i.e. either unintentional or intentional) likely to be rapid?	Yes	Queens and males normally perform flight dispersal, which may further be aided by wind. The most rapid dispersal pathways are still likely to be human-mediated transportation of queens hidden in different goods, with probably a preference for pots and soil in the case of an endogean ant like this.	Very high
	43	7.09	Is dispersal of the taxon density dependent?	No	No data sustain this hypothesis.	High
	8. Tolerance attributes
	44	8.01	Is the taxon able to withstand being in water for extended periods at some stage of its life cycle?	No	No data sustain this hypothesis.	Very high
	45	8.02	Is the taxon tolerant of a wide range of soil or air quality conditions?	No	No data sustain this hypothesis.	Medium
	46	8.03	Can the taxon be controlled or eradicated in the wild with chemical, biological or other agents and means?	Yes	Given its usual restriction to artificial habitats, eradication could be feasible locally, although the highly zoophagous diet may pose a problem to the use of commonly used commercial baits.	Medium
	47	8.04	Is the taxon likely to benefit from environmental or human disturbance?	Yes	The taxon seems to need urbanization to be able to establish.	High
	48	8.05	Is the taxon able to tolerate soil acidity or other parameter levels that are higher or lower than those found in its usual environment?	Yes	The species was able to spread to a large number of countries where it likely encountered rather vary conditions, yet there are no specific data over the soil parameters in the native range.	Low
	49	8.06	Are there effective natural enemies of the taxon present in the risk assessment area?	Yes	It is unclear whether competition with native ponerine species may contribute to limit the ability of H. ergatandria to colonize natural habitats.	Low
	C. Climate change
	9. Climate change
	50	9.01	Under the predicted future climatic conditions, are the risks of entry into the risk assessment area posed by the taxon likely to increase, decrease or not change?	Increase	Since artificial heating seems to be often necessary for this species to survive winters, warming in Europe may hypothetically favor it in the future, yet no data or analyses are available to sustain this hypothesis.	Low
	51	9.02	Under the predicted future climatic conditions, are the risks of establishment within the risk assessment area posed by the taxon likely to increase, decrease or not change?	Increase	Since artificial heating seems to be necessary for this species to survive winters, warming in Europe may hypothetically favor it in the future, yet no data or analyses are available to sustain this hypothesis.	Low
	52	9.03	Under the predicted future climatic conditions, are the risks of dispersal within the risk assessment area posed by the taxon likely to increase, decrease or not change?	No change	Since artificial heating seems to be necessary for this species to survive winters, warming in Europe may hypothetically favor it in the future, yet no data or analyses are available to sustain this hypothesis.	Low
	53	9.04	Under the predicted future climatic conditions, what is the likely magnitude of future potential impacts by the taxon on biodiversity or ecosystem integrity and status?	No change	The taxon seem to have no impact to native ecosystems at the moment anywhere in the world, and there are no predictions over future changes.	Low
	54	9.05	Under the predicted future climatic conditions, what is the likely magnitude of future potential impacts by the taxon on ecosystem structure or function?	No change	The taxon seem to have no impact to native ecosystems at the moment anywhere in the world, and there are no predictions over future changes.	Low
	55	9.06	Under the predicted future climatic conditions, what is the likely magnitude of future potential impacts by the taxon on ecosystem services and related socio-economic factors?	No change	The taxon seem to have no impact to native ecosystems at the moment anywhere in the world, and there are no predictions over future changes.	Low
			Statistics
			Scores
			BRA	11
			BRA Outcome	Medium
			BRA+CCA	15
			BRA+CCA Outcome	Medium
			Score partition
			A. Biogeography/Historical	4
			1. Domestication/Cultivation	0
			2. Climate, distribution and introduction risk	2
			3. Invasive elsewhere	2
			B. Biology/Ecology	7
			4. Undesirable (or persistence) traits	1
			5. Resource exploitation	0
			6. Reproduction	3
			7. Dispersal mechanisms	2
			8. Tolerance attributes	1
			C. Climate change	4
			9. Climate change	4
			Answered Questions
			Total	55
			A. Biogeography/Historical	13
			1. Domestication/Cultivation	3
			2. Climate, distribution and introduction risk	5
			3. Invasive elsewhere	5
			B. Biology/Ecology	36
			4. Undesirable (or persistence) traits	12
			5. Resource exploitation	2
			6. Reproduction	7
			7. Dispersal mechanisms	9
			8. Tolerance attributes	6
			C. Climate change	6
			9. Climate change	6
			Sectors affected
			Commercial	3
			Environmental	1
			Species or population nuisance traits	16
			Thresholds
			BRA	16.5
			BRA+CCA	16.5
			Confidence
			BRA+CCA	0.7
			BRA	0.75
			CCA	0.25
			Date and Time
		2023-06-28 13:36:40

## Sheet: Screening 6
				TAS-ISK v2
			Taxon and Assessor details
			Category	Insects
			Taxon name	Hypoponera punctatissima
			Common name	Roger's ant
			Assessor	Enrico Schifani
			Risk screening context
			Reason and socio-economic benefits	Cryptic tramp species possibly occurring since a long time in the reference area, likely only occurring in anthropogenic habitats. Swarming queens may often sting humans.
			Risk assessment area	Italy
			Taxonomy	Insecta - Hymenoptera - Formicidae
			Native range	Uncertain, presumably Afrotropical
			Introduced range	Cosmopolitan
			URL	https://antwiki.org/wiki/Hypoponera_punctatissima
				Response	Justification (references or other information)	Confidence
	A. Biogeography/Historical
	1. Domestication/Cultivation
	1	1.01	Has the taxon been the subject of domestication for at least 20 generations?	No	Hypoponera ants are not generally popular among ant keepers	Low
	2	1.02	Is the taxon harvested in the wild and likely to be sold or used in its live form?	No	Hypoponera ants are not generally popular among ant keepers.	Low
	3	1.03	Does the taxon have invasive races, varieties, sub-taxa or congeners?	Yes	See the almost identical Hypoponera ergatandria - Seifert, B. (2013). Hypoponera ergatandria (Forel, 1893)–a cosmopolitan tramp species different from H. punctatissima (Roger, 1859)(Hymenoptera: Formicidae). Soil Organisms, 85(3), 189-201.	Very high
	2. Climate, distribution and introduction risk
	4	2.01	How similar are the climatic conditions between the risk assessment area and the taxon's native range?	Medium	There is no clear description of the native range of this taxon, in Europe it seems limited to highly modified habitats, often artificially warmed. See Seifert 2018, Ants of Northern and Central Europe.	Low
	5	2.02	What is the quality of the climate matching data?	Low	There are no detailed data over the native distribution of this species.	High
	6	2.03	Is the taxon already present outside of captivity in the risk assessment area?	Yes	Schifani, E. (2022). The new Checklist of the Italian Fauna: Formicidae. Biogeographia, 37, ucl006. https://doi.org/10.21426/B637155803	Very high
	7	2.04	How many potential vectors could the taxon use to enter the risk assessment area?	>1	Ant queens capable of independent colony foundation can be easily transported through trade of goods.	Very high
	8	2.05	Is the taxon currently found in close proximity to, and likely to enter, the risk assessment area in the near future (e.g. unintentional or intentional introductions)?	Not applicable	Schifani, E. (2022). The new Checklist of the Italian Fauna: Formicidae. Biogeographia, 37, ucl006. https://doi.org/10.21426/B637155803	Very high
	3. Invasive elsewhere
	9	3.01	Has the taxon become naturalised outside its native range?	Yes	Seifert, B. (2013). Hypoponera ergatandria (Forel, 1893)–a cosmopolitan tramp species different from H. punctatissima (Roger, 1859)(Hymenoptera: Formicidae). Soil Organisms, 85(3), 189-201.	Very high
	10	3.02	In the taxon's introduced range, are there any known adverse impacts to wild or commercial species?	No	Seifert (2018) Ants of Northern and Central Europe.	Very high
	11	3.03	In the taxon's introduced range, are there any known adverse impacts to agriculture or forestry?	No	Seifert (2018) Ants of Northern and Central Europe.	Very high
	12	3.04	In the taxon's introduced range, are there any known adverse impacts to ecosystem services?	No	Seifert (2018) Ants of Northern and Central Europe.	Very high
	13	3.05	In the taxon's introduced range, are there any known adverse socio-economic impacts?	No	Seifert (2018) Ants of Northern and Central Europe.	Very high
	B. Biology/Ecology
	4. Undesirable (or persistence) traits
	14	4.01	Is the taxon likely to be poisonous or pose other risks to human health?	Yes	Swarming H. punctatissima queens are often reported to sting humans. Deyrup, M., Davis, L. & Cover, S. 2000. Exotic ants in Florida. Transactions of the American Entomological Society 126, 293-325.	High
	15	4.02	Is the taxon likely to suppress the growth of one or more native species?	No	No data sustains this hypothesis.	High
	16	4.03	Are there any threatened or protected native species that the taxon would parasitise in the risk assessment area?	No	This species seems restricted to artificially warmed environments; although it is a generalist predator, it is unlikely to ever pose any threat to native species inhabiting natural areas.	High
	17	4.04	Is the taxon adaptable in terms of climatic and other environmental conditions, thus enhancing its potential persistence if it has invaded or is likely to invade the risk assessment area?	No	No data sustains this hypothesis - the species seems limited to artificially warmed environments.	High
	18	4.05	Is the taxon likely to disrupt food-web structure or function in terrestrial ecosystems if it has invaded or is likely to invade the risk assessment area?	No	No data sustains this hypothesis.	High
	19	4.06	Is the taxon likely to exert adverse impacts on ecosystem services in the risk assessment area?	No	No data sustains this hypothesis.	High
	20	4.07	Is the taxon likely to host or function as a vector for recognised pests and pathogens that are present in the risk assessment area?	No	No data sustains this hypothesis.	High
	21	4.08	Is the taxon likely to host or function as a vector for recognised pests and pathogens that are absent in the risk assessment area?	No	No data sustains this hypothesis.	High
	22	4.09	Is the taxon likely to be released from captivity?	No	No data sustains this hypothesis.	Very high
	23	4.1	Is the taxon versatile in habitat use?	No	The species seems limited to artificial habitats in the region (Seifert 2018, Ants of Northern and Central Europe).	High
	24	4.11	Is it likely that the taxon's mode of existence or behaviours will reduce habitat quality for native species?	No	No data support this hypothesis.	Very high
	25	4.12	Is the taxon likely to maintain a viable population even when present in low densities (or persist in adverse conditions by way of a dormant form)?	Yes	The species has minimal requirements, its small colonies occupy very small areas and produce remarkably large number of alates . Deyrup, M., Davis, L. & Cover, S. 2000. Exotic ants in Florida. Transactions of the American Entomological Society 126, 293-325.	Very high
	5. Resource exploitation
	26	5.01	Is the taxon likely to put threatened or protected native species under predation or competitive pressure in the risk assessment area?	No	No data sustain this hypothesis. The species seems unable to establish outside artificially warmed habitats, and is expected to behave as a predator mostly in a similar way to the native H. eduardi.	High
	27	5.02	Is the taxon likely to sequester resources to the detriment of native species in the risk assessment area?	No	No data sustain this hypothesis. The species seems unable to establish outside artificially warmed habitats, and is expected to behave as a predator mostly in a similar way to the native H. eduardi.	High
	6. Reproduction
	28	6.01	Is the taxon likely to exhibit changes in reproductive strategy in response to environmental conditions?	No	No data over this biological aspect are available.	Low
	29	6.02	Is the taxon likely to produce viable gametes or propagules in the risk assessment area?	Yes	It is an established species in Italy and the wider regions since a long time. Schifani, E. (2019). Exotic ants (Hymenoptera, Formicidae) invading Mediterranean Europe: a brief summary over about 200 years of documented introductions. Sociobiology, 66(2), 198-208. https://doi.org/10.13102/sociobiology.v66i2.4331	Very high
	30	6.03	Is the taxon likely to hybridise with native species under natural conditions?	No	Although ants often hybridize, no reports of hybridization between Hypoponera exist.	Medium
	31	6.04	Is the taxon likely to be hermaphroditic or to exhibit asexual reproduction?	No	This is not documented for Hypoponera ants and unlikely in ants in general.	High
	32	6.05	Is the taxon dependent on the presence of another species (or specific habitat features) to complete its life cycle?	No	No, it is a relatively generalist species with no such specific needs.	Very high
	33	6.06	Is the taxon likely to produce a large number of offspring?	Yes	The species seems to produce a high number of dispersing sexuals despite relatively small colony size, as observed in H. punctatissima Deyrup, M., Davis, L. & Cover, S. 2000. Exotic ants in Florida. Transactions of the American Entomological Society 126, 293-325; Schifani et al. unpublished data.	High
	34	6.07	How many time units (days, months, years) does the taxon require to reach the age at first reproduction?	1	Usually ant species colonies are able to produce offspring within 1 year.	High
	7. Dispersal mechanisms
	35	7.01	How many potential vectors or pathways could the taxon use to disperse within the risk assessment area (with suitable habitats nearby)?	>1	In addition to flight dispersal, they can certainly be introduced by passive transport of good (especially soil).	Very high
	36	7.02	Will any of these vectors or pathways bring the taxon in close proximity to one or more protected areas?	Yes	It is likely to establish in proximity to protected natural areas as long as suitable artificial habitats exist.	Medium
	37	7.03	Does the taxon have a means of hiding itself such that it enhances the likelihood of dispersal?	Yes	Queens able to found new colonies are thought to be able to hide effectively with plants and other transported goods.	Very high
	38	7.04	Is natural dispersal of the taxon likely to occur as eggs in the risk assessment area?	No	Parental care is needed for eggs, larvae or pupae of ants to develop into adults.	Very high
	39	7.05	Is natural dispersal of the taxon likely to occur as larvae or juveniles in the risk assessment area?	No	Parental care is needed for eggs, larvae or pupae of ants to develop into adults.	Very high
	40	7.06	Are any life stages of the taxon likely to migrate into the risk assessment area for reproduction?	Yes	Queens and males normally perform flight dispersal, which may further be aided by wind.	Very high
	41	7.07	Are eggs of the taxon likely to be dispersed in the risk assessment area by other species?	No	Parental care is needed for eggs, larvae or pupae of ants to develop into adults.	Very high
	42	7.08	Is dispersal of the taxon along any of the vectors or pathways mentioned in the previous seven Questions (35–41: i.e. either unintentional or intentional) likely to be rapid?	Yes	Queens and males normally perform flight dispersal, which may further be aided by wind. The most rapid dispersal pathways are still likely to be human-mediated transportation of queens hidden in different goods, with probably a preference for pots and soil in the case of an endogean ant like this.	High
	43	7.09	Is dispersal of the taxon density dependent?	No	There are no data to sustain this hypothesis.	High
	8. Tolerance attributes
	44	8.01	Is the taxon able to withstand being in water for extended periods at some stage of its life cycle?	No	There are no data to sustain this hypothesis.	Very high
	45	8.02	Is the taxon tolerant of a wide range of soil or air quality conditions?	No	No data sustain this hypothesis.	Medium
	46	8.03	Can the taxon be controlled or eradicated in the wild with chemical, biological or other agents and means?	Yes	Given its usual restriction to artificial habitats, eradication could be feasible locally, although the highly zoophagous diet may pose a problem to the use of commonly used commercial baits.	Medium
	47	8.04	Is the taxon likely to benefit from environmental or human disturbance?	Yes	Yes, the taxon is mostly dependent on urbanization or severe habitat alteration. (Seifert 2018 - Ants of Northern and Central Europe).	Very high
	48	8.05	Is the taxon able to tolerate soil acidity or other parameter levels that are higher or lower than those found in its usual environment?	Yes	The species was able to spread to a large number of countries where it likely encountered rather vary conditions, yet there are no specific data over the soil parameters in the native range.	Low
	49	8.06	Are there effective natural enemies of the taxon present in the risk assessment area?	Yes	It is unclear whether competition with native ponerine species may contribute to limit the ability of H. ergatandria to colonize natural habitats.	Low
	C. Climate change
	9. Climate change
	50	9.01	Under the predicted future climatic conditions, are the risks of entry into the risk assessment area posed by the taxon likely to increase, decrease or not change?	Increase	Since artificial heating seems to be often necessary for this species to survive winters, warming in Europe may hypothetically favor it in the future, yet no data or analyses are available to sustain this hypothesis.	Low
	51	9.02	Under the predicted future climatic conditions, are the risks of establishment within the risk assessment area posed by the taxon likely to increase, decrease or not change?	Increase	Since artificial heating seems to be often necessary for this species to survive winters, warming in Europe may hypothetically favor it in the future, yet no data or analyses are available to sustain this hypothesis.	Low
	52	9.03	Under the predicted future climatic conditions, are the risks of dispersal within the risk assessment area posed by the taxon likely to increase, decrease or not change?	Increase	Since artificial heating seems to be often necessary for this species to survive winters, warming in Europe may hypothetically favor it in the future, yet no data or analyses are available to sustain this hypothesis.	Low
	53	9.04	Under the predicted future climatic conditions, what is the likely magnitude of future potential impacts by the taxon on biodiversity or ecosystem integrity and status?	No change	Since artificial heating seems to be often necessary for this species to survive winters, warming in Europe may hypothetically favor it in the future, yet no data or analyses are available to sustain this hypothesis - the species does not appear to be impactful at the moment in the risk assessment area or in any other invaded area across the world.	Low
	54	9.05	Under the predicted future climatic conditions, what is the likely magnitude of future potential impacts by the taxon on ecosystem structure or function?	No change	No data are available.	Low
	55	9.06	Under the predicted future climatic conditions, what is the likely magnitude of future potential impacts by the taxon on ecosystem services and related socio-economic factors?	No change	No data are available.	Low
			Statistics
			Scores
			BRA	10
			BRA Outcome	Medium
			BRA+CCA	16
			BRA+CCA Outcome	Medium
			Score partition
			A. Biogeography/Historical	4
			1. Domestication/Cultivation	0
			2. Climate, distribution and introduction risk	2
			3. Invasive elsewhere	2
			B. Biology/Ecology	6
			4. Undesirable (or persistence) traits	1
			5. Resource exploitation	0
			6. Reproduction	2
			7. Dispersal mechanisms	2
			8. Tolerance attributes	1
			C. Climate change	6
			9. Climate change	6
			Answered Questions
			Total	55
			A. Biogeography/Historical	13
			1. Domestication/Cultivation	3
			2. Climate, distribution and introduction risk	5
			3. Invasive elsewhere	5
			B. Biology/Ecology	36
			4. Undesirable (or persistence) traits	12
			5. Resource exploitation	2
			6. Reproduction	7
			7. Dispersal mechanisms	9
			8. Tolerance attributes	6
			C. Climate change	6
			9. Climate change	6
			Sectors affected
			Commercial	3
			Environmental	1
			Species or population nuisance traits	17
			Thresholds
			BRA	16.5
			BRA+CCA	16.5
			Confidence
			BRA+CCA	0.72
			BRA	0.78
			CCA	0.25
			Date and Time
		2023-06-28 13:36:47

## Sheet: Screening 7
				TAS-ISK v2
			Taxon and Assessor details
			Category	Insects
			Taxon name	Lasius neglectus
			Common name	invasive garden ant
			Assessor	Enrico Schifani
			Risk screening context
			Reason and socio-economic benefits	Often regarded as a supercolonial pest species in and around urban habitats across Europe, where it is present at least since the '70. Present in the reference area.
			Risk assessment area	Italy
			Taxonomy	Insecta - Hymenoptera - Formicidae
			Native range	Uncertain, presumably Central Asia or Anatolia.
			Introduced range	Europe
			URL	https://www.antwiki.org/wiki/Lasius_neglectus
				Response	Justification (references or other information)	Confidence
	A. Biogeography/Historical
	1. Domestication/Cultivation
	1	1.01	Has the taxon been the subject of domestication for at least 20 generations?	Yes	Lasius ants are relatively popular among ant-keepers.	High
	2	1.02	Is the taxon harvested in the wild and likely to be sold or used in its live form?	Yes	Lasius ants are relatively popular among ant-keepers. In addition, while some people may prefer to avoid rearing an invasive species, L. neglectus is almost impossible to differentiate from many native European species without an expert taxonomist, including popular species sold online.	Medium
	3	1.03	Does the taxon have invasive races, varieties, sub-taxa or congeners?	Yes	Introduction of other Lasius species outside their native range appear to be quite rare, but some European Lasius have successfully colonized parts of the US recently - Seifert, B. 2020. A taxonomic revision of the Palaearctic members of the subgenus Lasius s.str. (Hymenoptera, Formicidae). Soil Organisms 92(1): 15-86; Schär, S., Talavera, G., Rana, J. D., Espadaler, X., Cover, S. P., Shattuck, S…	Medium
	2. Climate, distribution and introduction risk
	4	2.01	How similar are the climatic conditions between the risk assessment area and the taxon's native range?	High	Bertelsmeier, C., Luque, G. M., Hoffmann, B. D., & Courchamp, F. (2015). Worldwide ant invasions under climate change. Biodiversity and conservation, 24, 117-128.	High
	5	2.02	What is the quality of the climate matching data?	High	Bertelsmeier, C., Luque, G. M., Hoffmann, B. D., & Courchamp, F. (2015). Worldwide ant invasions under climate change. Biodiversity and conservation, 24, 117-128.	Medium
	6	2.03	Is the taxon already present outside of captivity in the risk assessment area?	Yes	Schifani, E. (2022). The new checklist of the Italian fauna: Formicidae. Biogeographia–The Journal of Integrative Biogeography, 37(1).	Very high
	7	2.04	How many potential vectors could the taxon use to enter the risk assessment area?	>1	Different means of passive transport likely bear most responsability for the spread of L. neglectus in Europe. Seifert, B. (2000). Rapid range expansion in Lasius neglectus (Hymenoptera, Formicidae)—an Asian invader swamps Europe. Deutsche Entomologische Zeitschrift, 47(2), 173-179.	Very high
	8	2.05	Is the taxon currently found in close proximity to, and likely to enter, the risk assessment area in the near future (e.g. unintentional or intentional introductions)?	Not applicable	The species is already established in the risk assessment area. Schifani, E. (2022). The new checklist of the Italian fauna: Formicidae. Biogeographia–The Journal of Integrative Biogeography, 37(1).	Very high
	3. Invasive elsewhere
	9	3.01	Has the taxon become naturalised outside its native range?	Yes	Establishment of L. neglectus Italy occurred since considerable time already. Schifani, E. (2022). The new checklist of the Italian fauna: Formicidae. Biogeographia–The Journal of Integrative Biogeography, 37(1). Seifert, B. (2000). Rapid range expansion in Lasius neglectus (Hymenoptera, Formicidae)—an Asian invader swamps Europe. Deutsche Entomologische Zeitschrift, 47(2), 173-179.	Very high
	10	3.02	In the taxon's introduced range, are there any known adverse impacts to wild or commercial species?	Yes	Nagy, C., Tartally, A., Vilisics, F., Merkl, O., Szita, E., Szél, G., ... & Marko, V. (2009). Effects of the invasive garden ant, Lasius neglectus Van Loon, Boomsma & Andrásfalvy, 1990 (Hymenoptera: Formicidae), on arthropod assemblages: pattern analyses in the type supercolony. Myrmecological News, 12, 171-181.	High
	11	3.03	In the taxon's introduced range, are there any known adverse impacts to agriculture or forestry?	Yes	Lasius ants are only occasionally reported as agricultural pests, where they can favor certain pest hemipteran species through throphobiosis. Data on L. neglectus are lacking in this sense, but it has been reported to have a stricter relationships with aphids as compared to native Lasius species - Paris, C. I., & Espadaler, X. (2009). Honeydew collection by the invasive garden ant Lasius neglectu…	Low
	12	3.04	In the taxon's introduced range, are there any known adverse impacts to ecosystem services?	No	No such data have been published.	High
	13	3.05	In the taxon's introduced range, are there any known adverse socio-economic impacts?	No	No such reports have been published.	Medium
	B. Biology/Ecology
	4. Undesirable (or persistence) traits
	14	4.01	Is the taxon likely to be poisonous or pose other risks to human health?	No	These ants can defend themselves using formic acid or biting, but neither of those has a sensible impact on humans for this species.	Very high
	15	4.02	Is the taxon likely to suppress the growth of one or more native species?	Yes	It has clear impact on invaded arthropod communities. https://www.antwiki.org/wiki/Lasius_neglectus#Biology	Very high
	16	4.03	Are there any threatened or protected native species that the taxon would parasitise in the risk assessment area?	No	No available data suggest this hypothesis.	High
	17	4.04	Is the taxon adaptable in terms of climatic and other environmental conditions, thus enhancing its potential persistence if it has invaded or is likely to invade the risk assessment area?	Yes	The species has quickly expanded attaning a wide range in Europe over the last 5 decades.	Low
	18	4.05	Is the taxon likely to disrupt food-web structure or function in terrestrial ecosystems if it has invaded or is likely to invade the risk assessment area?	Yes	Nagy C et al (2009) Effects of the invasive garden ant, Lasius neglectus van Loon, Boomsma & Andrásfalvy, 1990 (Hymenoptera: Formicidae), on arthropod assemblages: pattern analyses in the type supercolony. Myrmecol News 12:171–181	Medium
	19	4.06	Is the taxon likely to exert adverse impacts on ecosystem services in the risk assessment area?	Yes	Nagy C et al (2009) Effects of the invasive garden ant, Lasius neglectus van Loon, Boomsma & Andrásfalvy, 1990 (Hymenoptera: Formicidae), on arthropod assemblages: pattern analyses in the type supercolony. Myrmecol News 12:171–181	Medium
	20	4.07	Is the taxon likely to host or function as a vector for recognised pests and pathogens that are present in the risk assessment area?	Yes	Tartally, A., & Báthori, F. (2015). Does Laboulbenia formicarum (Ascomycota: Laboulbeniales) fungus infect the invasive garden ant, Lasius neglectus (Hymenoptera: Formicidae), in Hungary?. e-Acta Naturalia Pannonica.	Medium
	21	4.08	Is the taxon likely to host or function as a vector for recognised pests and pathogens that are absent in the risk assessment area?	Yes	Tartally, A., & Báthori, F. (2015). Does Laboulbenia formicarum (Ascomycota: Laboulbeniales) fungus infect the invasive garden ant, Lasius neglectus (Hymenoptera: Formicidae), in Hungary?. e-Acta Naturalia Pannonica.	Very high
	22	4.09	Is the taxon likely to be released from captivity?	Yes	The species is supercolonial, ant-keepers may be more likely to release colonies that grow too large.	High
	23	4.1	Is the taxon versatile in habitat use?	Yes	The species appears to be mostly linked to human settlements, but can escape urban areas and reach river banks or woodlands. Seifert, B. (2000). Rapid range expansion in Lasius neglectus (Hymenoptera, Formicidae)—an Asian invader swamps Europe. Deutsche Entomologische Zeitschrift, 47(2), 173-179.	High
	24	4.11	Is it likely that the taxon's mode of existence or behaviours will reduce habitat quality for native species?	Yes	No specific information is available, however ant colonies are known to affect soil chemistry significantly, and this effect may be more important for supercolonial species like L. neglectus. Golichenkov, M. V., Neimatov, A. L., & Kiryushin, A. V. (2009). Microbiological activity of soils populated by Lasius niger ants. Eurasian Soil Science, 42, 788-792.	Low
	25	4.12	Is the taxon likely to maintain a viable population even when present in low densities (or persist in adverse conditions by way of a dormant form)?	Yes	Tartally, A., Antonova, V., Espadaler, X., Csősz, S., & Czechowski, W. (2016). Collapse of the invasive garden ant, Lasius neglectus, populations in four European countries. Biological invasions, 18, 3127-3131.	Medium
	5. Resource exploitation
	26	5.01	Is the taxon likely to put threatened or protected native species under predation or competitive pressure in the risk assessment area?	No	The species seems to be mostly limited to human settlements.	Medium
	27	5.02	Is the taxon likely to sequester resources to the detriment of native species in the risk assessment area?	Yes	Nagy, C., Tartally, A., Vilisics, F., Merkl, O., Szita, E., Szél, G., ... & Marko, V. (2009). Effects of the invasive garden ant, Lasius neglectus Van Loon, Boomsma & Andrásfalvy, 1990 (Hymenoptera: Formicidae), on arthropod assemblages: pattern analyses in the type supercolony. Myrmecological News, 12, 171-181.	Very high
	6. Reproduction
	28	6.01	Is the taxon likely to exhibit changes in reproductive strategy in response to environmental conditions?	Yes	The species can switch from supercoloniality to small colony structure based on the local structure of ant communities Tartally, A., Antonova, V., Espadaler, X., Csősz, S., & Czechowski, W. (2016). Collapse of the invasive garden ant, Lasius neglectus, populations in four European countries. Biological invasions, 18, 3127-3131.	High
	29	6.02	Is the taxon likely to produce viable gametes or propagules in the risk assessment area?	Yes	It is established since about 50 years.	Very high
	30	6.03	Is the taxon likely to hybridise with native species under natural conditions?	No	Hybridiation between native European Lasiusspecies is possible, yet no such case has been reported involving L. neglectus. Van der Have, T. M., Pedersen, J. S., & Boomsma, J. J. (2011). Mating, hybridisation and introgression in Lasius ants (Hymenoptera: Formicidae). Myrmecological News, 15, 109-115.	Medium
	31	6.04	Is the taxon likely to be hermaphroditic or to exhibit asexual reproduction?	No	This is not expected in ants.	High
	32	6.05	Is the taxon dependent on the presence of another species (or specific habitat features) to complete its life cycle?	Yes	The species is likely dependant on ant-mutualist aphids or coccids, yet it is very generalist in this sense, associating with a lot of different species. Casiraghi, A., García-Tejero, S., Pérez Hidalgo, N., & Espadaler, X. (2022, September). Interactions of the invasive Lasius neglectus (Hymenoptera: Formicidae) with aphids (Hemiptera: Sternorrhyncha: Aphididae). In Annales de la Société entomolo…	Low
	33	6.06	Is the taxon likely to produce a large number of offspring?	Yes	The species is known to develop supercolonies across the invasive range.	High
	34	6.07	How many time units (days, months, years) does the taxon require to reach the age at first reproduction?	1	Ant colonies normally reach maturity within 1 year.	High
	7. Dispersal mechanisms
	35	7.01	How many potential vectors or pathways could the taxon use to disperse within the risk assessment area (with suitable habitats nearby)?	>1	The species is well able to take advantadge of passive transportation in addition to its natural dispersal modes.	Very high
	36	7.02	Will any of these vectors or pathways bring the taxon in close proximity to one or more protected areas?	Yes	The species only needs urban spaces and gardens to possibly establish and thrive, so proximity to protected areas is easily possible.	High
	37	7.03	Does the taxon have a means of hiding itself such that it enhances the likelihood of dispersal?	Yes	A single queen is thought to be able to start a new populations alone. Espadaler, X., Rey, S., & Bernal, V. (2004). Queen number in a supercolony of the invasive garden ant, Lasius neglectus. Insectes Sociaux, 51, 232-238. Seifert, B. (2010). Intranidal mating, gyne polymorphism, polygyny, and supercoloniality as factors for sympatric and parapatric speciation in ants. Ecological Entomology, 35, …	Very high
	38	7.04	Is natural dispersal of the taxon likely to occur as eggs in the risk assessment area?	No	Ants need parental care to develop during immature stages (eggs - larvae - pupae).	Very high
	39	7.05	Is natural dispersal of the taxon likely to occur as larvae or juveniles in the risk assessment area?	No	Ants need parental care to develop during immature stages (eggs - larvae - pupae).	Very high
	40	7.06	Are any life stages of the taxon likely to migrate into the risk assessment area for reproduction?	Yes	This species seems to normally lack the ability to conduct proper nuptial flights, yet colony budding may cover tens of meters.	Low
	41	7.07	Are eggs of the taxon likely to be dispersed in the risk assessment area by other species?	No	Ants need parental care to develop during immature stages (eggs - larvae - pupae).	Very high
	42	7.08	Is dispersal of the taxon along any of the vectors or pathways mentioned in the previous seven Questions (35–41: i.e. either unintentional or intentional) likely to be rapid?	Yes	Espadaler, X., Tartally, A., Schultz, R., Seifert, B., & Nagy, C. (2007). Regional trends and preliminary results on the local expansion rate in the invasive garden ant, Lasius neglectus (Hymenoptera, Formicidae). Insectes Sociaux, 54, 293-301.	Very high
	43	7.09	Is dispersal of the taxon density dependent?	No	No specific evidence exists.	Low
	8. Tolerance attributes
	44	8.01	Is the taxon able to withstand being in water for extended periods at some stage of its life cycle?	No	No such evidence exists.	High
	45	8.02	Is the taxon tolerant of a wide range of soil or air quality conditions?	Yes	No specific evidence exists, but this is a common feature in ants.	Medium
	46	8.03	Can the taxon be controlled or eradicated in the wild with chemical, biological or other agents and means?	Yes	Rey, S., & Espadaler, X. (2004). Area-wide management of the invasive garden ant Lasius neglectus (Hymenoptera: Formicidae) in Northeast Spain. Journal of Agricultural and Urban Entomology, 21(2), 99-112.	Medium
	47	8.04	Is the taxon likely to benefit from environmental or human disturbance?	Yes	The species usually establishes near or in human settlements.	Very high
	48	8.05	Is the taxon able to tolerate soil acidity or other parameter levels that are higher or lower than those found in its usual environment?	Yes	No data are available, but the species is thought to be originating from the Asian steppes and established in urban and near-urban habitats across Europe, likely hosting very different soil parameters. Stukalyuk, S. V., Radchenko, A. G., Ahkmedov, A., & Reshetov, A. A. (2020). Uzbekistan—the alleged native range of the invasive ant Lasius neglectus (Hymenoptera, Formicidae): geographical, ecologi…	Medium
	49	8.06	Are there effective natural enemies of the taxon present in the risk assessment area?	No	No such data exist.	Medium
	C. Climate change
	9. Climate change
	50	9.01	Under the predicted future climatic conditions, are the risks of entry into the risk assessment area posed by the taxon likely to increase, decrease or not change?	No change	Bertelsmeier, C., Luque, G. M., Hoffmann, B. D., & Courchamp, F. (2015). Worldwide ant invasions under climate change. Biodiversity and conservation, 24, 117-128.	High
	51	9.02	Under the predicted future climatic conditions, are the risks of establishment within the risk assessment area posed by the taxon likely to increase, decrease or not change?	No change	Bertelsmeier, C., Luque, G. M., Hoffmann, B. D., & Courchamp, F. (2015). Worldwide ant invasions under climate change. Biodiversity and conservation, 24, 117-128.	High
	52	9.03	Under the predicted future climatic conditions, are the risks of dispersal within the risk assessment area posed by the taxon likely to increase, decrease or not change?	No change	Bertelsmeier, C., Luque, G. M., Hoffmann, B. D., & Courchamp, F. (2015). Worldwide ant invasions under climate change. Biodiversity and conservation, 24, 117-128.	High
	53	9.04	Under the predicted future climatic conditions, what is the likely magnitude of future potential impacts by the taxon on biodiversity or ecosystem integrity and status?	No change	Bertelsmeier, C., Luque, G. M., Hoffmann, B. D., & Courchamp, F. (2015). Worldwide ant invasions under climate change. Biodiversity and conservation, 24, 117-128.	High
	54	9.05	Under the predicted future climatic conditions, what is the likely magnitude of future potential impacts by the taxon on ecosystem structure or function?	No change	Bertelsmeier, C., Luque, G. M., Hoffmann, B. D., & Courchamp, F. (2015). Worldwide ant invasions under climate change. Biodiversity and conservation, 24, 117-128.	High
	55	9.06	Under the predicted future climatic conditions, what is the likely magnitude of future potential impacts by the taxon on ecosystem services and related socio-economic factors?	No change	Bertelsmeier, C., Luque, G. M., Hoffmann, B. D., & Courchamp, F. (2015). Worldwide ant invasions under climate change. Biodiversity and conservation, 24, 117-128.	High
			Statistics
			Scores
			BRA	36
			BRA Outcome	High
			BRA+CCA	36
			BRA+CCA Outcome	High
			Score partition
			A. Biogeography/Historical	16
			1. Domestication/Cultivation	4
			2. Climate, distribution and introduction risk	2
			3. Invasive elsewhere	10
			B. Biology/Ecology	20
			4. Undesirable (or persistence) traits	10
			5. Resource exploitation	2
			6. Reproduction	1
			7. Dispersal mechanisms	2
			8. Tolerance attributes	5
			C. Climate change	0
			9. Climate change	0
			Answered Questions
			Total	55
			A. Biogeography/Historical	13
			1. Domestication/Cultivation	3
			2. Climate, distribution and introduction risk	5
			3. Invasive elsewhere	5
			B. Biology/Ecology	36
			4. Undesirable (or persistence) traits	12
			5. Resource exploitation	2
			6. Reproduction	7
			7. Dispersal mechanisms	9
			8. Tolerance attributes	6
			C. Climate change	6
			9. Climate change	6
			Sectors affected
			Commercial	15
			Environmental	4
			Species or population nuisance traits	22
			Thresholds
			BRA	16.5
			BRA+CCA	16.5
			Confidence
			BRA+CCA	0.7
			BRA	0.7
			CCA	0.75
			Date and Time
		2023-06-01 11:52:28

## Sheet: Screening 8
				TAS-ISK v2
			Taxon and Assessor details
			Category	Insects
			Taxon name	Linepithema humile
			Common name	Argentine ant
			Assessor	Enrico Schifani
			Risk screening context
			Reason and socio-economic benefits	Invasive supercolonial species considered among the worst invasive insect species worldwide. Can be ecologically very impactful in invaded areas (e.g., across the western Mediterranean coast). Often a pest species for human activities in agricultural and urban habitats. Invaded Europe and Italy since the first decades of the 20th century.
			Risk assessment area	Italy
			Taxonomy	Insecta - Hymenoptera - Formicidae
			Native range	Argentina, Bolivia, Brazil, Paraguay, Uruguay
			Introduced range	Cosmopolitan
			URL	https://www.antwiki.org/wiki/Linepithema_humile
				Response	Justification (references or other information)	Confidence
	A. Biogeography/Historical
	1. Domestication/Cultivation
	1	1.01	Has the taxon been the subject of domestication for at least 20 generations?	Yes	Some ant-keepers like to keep L. humile colonies, and starter colonies are sold on the markets.	High
	2	1.02	Is the taxon harvested in the wild and likely to be sold or used in its live form?	Yes	Some ant-keepers like to keep L. humile colonies, and starter colonies are sold on the markets.	High
	3	1.03	Does the taxon have invasive races, varieties, sub-taxa or congeners?	Yes	Linepithema angulatum and L. iniquum are introduced species in Europe although they are limited to indoor environments - see Guénard, B., Weiser, M. D., Gomez, K., Narula, N., & Economo, E. P. (2017). The Global Ant Biodiversity Informatics (GABI) database: synthesizing data on the geographic distribution of ant species (Hymenoptera: Formicidae). Myrmecological News/Osterreichische Gesellschaft f…	Medium
	2. Climate, distribution and introduction risk
	4	2.01	How similar are the climatic conditions between the risk assessment area and the taxon's native range?	High	Roura-Pascual, N., Suarez, A. V., Gómez, C., Pons, P., Touyama, Y., Wild, A. L., & Peterson, A. T. (2004). Geographical potential of Argentine ants (Linepithema humile Mayr) in the face of global climate change. Proceedings of the Royal Society of London. Series B: Biological Sciences, 271(1557), 2527-2535.	High
	5	2.02	What is the quality of the climate matching data?	High	Roura-Pascual, N., Suarez, A. V., Gómez, C., Pons, P., Touyama, Y., Wild, A. L., & Peterson, A. T. (2004). Geographical potential of Argentine ants (Linepithema humile Mayr) in the face of global climate change. Proceedings of the Royal Society of London. Series B: Biological Sciences, 271(1557), 2527-2535.	High
	6	2.03	Is the taxon already present outside of captivity in the risk assessment area?	Yes	Roura-Pascual, N., Suarez, A. V., Gómez, C., Pons, P., Touyama, Y., Wild, A. L., & Peterson, A. T. (2004). Geographical potential of Argentine ants (Linepithema humile Mayr) in the face of global climate change. Proceedings of the Royal Society of London. Series B: Biological Sciences, 271(1557), 2527-2535.	Very high
	7	2.04	How many potential vectors could the taxon use to enter the risk assessment area?	>1	The species may easily travel with different means of passive transportation, and is furthermore present near the Italian borders, thus being able to enter naturally. Roura-Pascual, N., Suarez, A. V., Gómez, C., Pons, P., Touyama, Y., Wild, A. L., & Peterson, A. T. (2004). Geographical potential of Argentine ants (Linepithema humile Mayr) in the face of global climate change. Proceedings of the R…	Very high
	8	2.05	Is the taxon currently found in close proximity to, and likely to enter, the risk assessment area in the near future (e.g. unintentional or intentional introductions)?	Not applicable	The species is already present. Roura-Pascual, N., Suarez, A. V., Gómez, C., Pons, P., Touyama, Y., Wild, A. L., & Peterson, A. T. (2004). Geographical potential of Argentine ants (Linepithema humile Mayr) in the face of global climate change. Proceedings of the Royal Society of London. Series B: Biological Sciences, 271(1557), 2527-2535.	Very high
	3. Invasive elsewhere
	9	3.01	Has the taxon become naturalised outside its native range?	Yes	Roura-Pascual, N., Suarez, A. V., Gómez, C., Pons, P., Touyama, Y., Wild, A. L., & Peterson, A. T. (2004). Geographical potential of Argentine ants (Linepithema humile Mayr) in the face of global climate change. Proceedings of the Royal Society of London. Series B: Biological Sciences, 271(1557), 2527-2535.	Very high
	10	3.02	In the taxon's introduced range, are there any known adverse impacts to wild or commercial species?	Yes	Lach, L., Parr, C., & Abbott, K. (Eds.). (2010). Ant ecology. Oxford university press.	Very high
	11	3.03	In the taxon's introduced range, are there any known adverse impacts to agriculture or forestry?	Yes	Lach, L., Parr, C., & Abbott, K. (Eds.). (2010). Ant ecology. Oxford university press.	Very high
	12	3.04	In the taxon's introduced range, are there any known adverse impacts to ecosystem services?	Yes	Lach, L., Parr, C., & Abbott, K. (Eds.). (2010). Ant ecology. Oxford university press.	Very high
	13	3.05	In the taxon's introduced range, are there any known adverse socio-economic impacts?	Yes	Lach, L., Parr, C., & Abbott, K. (Eds.). (2010). Ant ecology. Oxford university press.	Very high
	B. Biology/Ecology
	4. Undesirable (or persistence) traits
	14	4.01	Is the taxon likely to be poisonous or pose other risks to human health?	No	There is no such evidence.	Very high
	15	4.02	Is the taxon likely to suppress the growth of one or more native species?	Yes	Lach, L., Parr, C., & Abbott, K. (Eds.). (2010). Ant ecology. Oxford university press.	Very high
	16	4.03	Are there any threatened or protected native species that the taxon would parasitise in the risk assessment area?	Yes	L. humile may severely disrupt ecological network affecting vertebrates, invertebrates and plants and already occurs through large areas of Italy.	High
	17	4.04	Is the taxon adaptable in terms of climatic and other environmental conditions, thus enhancing its potential persistence if it has invaded or is likely to invade the risk assessment area?	Yes	Roura-Pascual, N., Suarez, A. V., Gómez, C., Pons, P., Touyama, Y., Wild, A. L., & Peterson, A. T. (2004). Geographical potential of Argentine ants (Linepithema humile Mayr) in the face of global climate change. Proceedings of the Royal Society of London. Series B: Biological Sciences, 271(1557), 2527-2535.	Low
	18	4.05	Is the taxon likely to disrupt food-web structure or function in terrestrial ecosystems if it has invaded or is likely to invade the risk assessment area?	Yes	Lach, L., Parr, C., & Abbott, K. (Eds.). (2010). Ant ecology. Oxford university press.	Very high
	19	4.06	Is the taxon likely to exert adverse impacts on ecosystem services in the risk assessment area?	Yes	Lach, L., Parr, C., & Abbott, K. (Eds.). (2010). Ant ecology. Oxford university press.	Very high
	20	4.07	Is the taxon likely to host or function as a vector for recognised pests and pathogens that are present in the risk assessment area?	Yes	Lester, P. J., Buick, K. H., Baty, J. W., Felden, A., & Haywood, J. (2019). Different bacterial and viral pathogens trigger distinct immune responses in a globally invasive ant. Scientific Reports, 9(1), 5780.	Medium
	21	4.08	Is the taxon likely to host or function as a vector for recognised pests and pathogens that are absent in the risk assessment area?	Yes	Lester, P. J., Buick, K. H., Baty, J. W., Felden, A., & Haywood, J. (2019). Different bacterial and viral pathogens trigger distinct immune responses in a globally invasive ant. Scientific Reports, 9(1), 5780.	High
	22	4.09	Is the taxon likely to be released from captivity?	Yes	Sanmartín-Villar, I., da Silva, E. C., Chiara, V., Cordero-Rivera, A., & Lorenzo-Carballa, M. O. (2022). ﻿ Genetic divergence and aggressiveness within a supercolony of the invasive ant Linepithema humile. NeoBiota, 77, 125-153.	Very high
	23	4.1	Is the taxon versatile in habitat use?	Yes	Walters, A. C., & Mackay, D. A. (2003). An experimental study of the relative humidity preference and survival of the Argentine ant, Linepithema humile (Hymenoptera, Formicidae): comparisons with a native Iridomyrmex species in South Australia. Insectes Sociaux, 50, 355-360.	Very high
	24	4.11	Is it likely that the taxon's mode of existence or behaviours will reduce habitat quality for native species?	Yes	Lach, L., Parr, C., & Abbott, K. (Eds.). (2010). Ant ecology. Oxford university press.	Very high
	25	4.12	Is the taxon likely to maintain a viable population even when present in low densities (or persist in adverse conditions by way of a dormant form)?	Yes	Cooling, M., Hartley, S., Sim, D. A., & Lester, P. J. (2012). The widespread collapse of an invasive species: Argentine ants (Linepithema humile) in New Zealand. Biology Letters, 8(3), 430-433.	High
	5. Resource exploitation
	26	5.01	Is the taxon likely to put threatened or protected native species under predation or competitive pressure in the risk assessment area?	Yes	Lach, L., Parr, C., & Abbott, K. (Eds.). (2010). Ant ecology. Oxford university press.	Very high
	27	5.02	Is the taxon likely to sequester resources to the detriment of native species in the risk assessment area?	Yes	Lach, L., Parr, C., & Abbott, K. (Eds.). (2010). Ant ecology. Oxford university press.	Very high
	6. Reproduction
	28	6.01	Is the taxon likely to exhibit changes in reproductive strategy in response to environmental conditions?	Yes	Ingram, K. K. (2002). Flexibility in nest density and social structure in invasive populations of the Argentine ant, Linepithema humile. Oecologia, 492-500.	Very high
	29	6.02	Is the taxon likely to produce viable gametes or propagules in the risk assessment area?	Yes	Established since a long time. Wetterer, J. K., Wild, A. L., Suarez, A. V., Roura-Pascual, N., & Espadeler, X. (2009). Worldwide spread of the Argentine ant, Linepithema humile (Hymenoptera: Formicidae).	Very high
	30	6.03	Is the taxon likely to hybridise with native species under natural conditions?	No	No native Linepithema species exist in Europe, and no hybridization with any other ants has ever been reported.	Very high
	31	6.04	Is the taxon likely to be hermaphroditic or to exhibit asexual reproduction?	No	Only production of males may be achieved asexually.	High
	32	6.05	Is the taxon dependent on the presence of another species (or specific habitat features) to complete its life cycle?	No	Lach, L., Parr, C., & Abbott, K. (Eds.). (2010). Ant ecology. Oxford university press.	Very high
	33	6.06	Is the taxon likely to produce a large number of offspring?	Yes	Supercolonial species capable of rapid spread. Heller, N. E. (2004). Colony structure in introduced and native populations of the invasive Argentine ant, Linepithema humile. Insectes Sociaux, 51, 378-386.	Very high
	34	6.07	How many time units (days, months, years) does the taxon require to reach the age at first reproduction?	1	Ant colonies are normally able to reproduce within one year. Heller, N. E. (2004). Colony structure in introduced and native populations of the invasive Argentine ant, Linepithema humile. Insectes Sociaux, 51, 378-386.	Very high
	7. Dispersal mechanisms
	35	7.01	How many potential vectors or pathways could the taxon use to disperse within the risk assessment area (with suitable habitats nearby)?	>1	The species can use several different means of passive transportation, as propagules can travel with traded goods. Lach, L., Parr, C., & Abbott, K. (Eds.). (2010). Ant ecology. Oxford university press.	Very high
	36	7.02	Will any of these vectors or pathways bring the taxon in close proximity to one or more protected areas?	Yes	Lach, L., Parr, C., & Abbott, K. (Eds.). (2010). Ant ecology. Oxford university press.	Very high
	37	7.03	Does the taxon have a means of hiding itself such that it enhances the likelihood of dispersal?	Yes	Ward, D. F., Harris, R. J., & Stanley, M. C. (2005). Human-mediated range expansion of Argentine ants Linepithema humile (Hymenoptera: Formicidae) in New Zealand. Sociobiology, 45(2), 401-407.	Very high
	38	7.04	Is natural dispersal of the taxon likely to occur as eggs in the risk assessment area?	No	Ants need parental care to survive egg, larvae and pupal stages.	Very high
	39	7.05	Is natural dispersal of the taxon likely to occur as larvae or juveniles in the risk assessment area?	No	Ants need parental care to survive egg, larvae and pupal stages.	Very high
	40	7.06	Are any life stages of the taxon likely to migrate into the risk assessment area for reproduction?	Yes	Colonies can disperse and migrate. Heller, N. E., & Gordon, D. M. (2006). Seasonal spatial dynamics and causes of nest movement in colonies of the invasive Argentine ant (Linepithema humile). Ecological Entomology, 31(5), 499-510.	Very high
	41	7.07	Are eggs of the taxon likely to be dispersed in the risk assessment area by other species?	No	Ants need parental care to survive egg, larvae and pupal stages.	Very high
	42	7.08	Is dispersal of the taxon along any of the vectors or pathways mentioned in the previous seven Questions (35–41: i.e. either unintentional or intentional) likely to be rapid?	Yes	Colonies can disperse and migrate. Heller, N. E., & Gordon, D. M. (2006). Seasonal spatial dynamics and causes of nest movement in colonies of the invasive Argentine ant (Linepithema humile). Ecological Entomology, 31(5), 499-510.	Very high
	43	7.09	Is dispersal of the taxon density dependent?	Yes	Colonies can disperse and migrate. Heller, N. E., & Gordon, D. M. (2006). Seasonal spatial dynamics and causes of nest movement in colonies of the invasive Argentine ant (Linepithema humile). Ecological Entomology, 31(5), 499-510.	Very high
	8. Tolerance attributes
	44	8.01	Is the taxon able to withstand being in water for extended periods at some stage of its life cycle?	No	No such data sustain this hypothesis.	High
	45	8.02	Is the taxon tolerant of a wide range of soil or air quality conditions?	Yes	Wetterer, J. K., Wild, A. L., Suarez, A. V., Roura-Pascual, N., & Espadeler, X. (2009). Worldwide spread of the Argentine ant, Linepithema humile (Hymenoptera: Formicidae).	Very high
	46	8.03	Can the taxon be controlled or eradicated in the wild with chemical, biological or other agents and means?	Yes	Buczkowski, G., & Wossler, T. C. (2019). Controlling invasive Argentine ants, Linepithema humile, in conservation areas using horizontal insecticide transfer. Scientific reports, 9(1), 19495. - Suiter, D. R., Gochnour, B. M., Holloway, J. B., & Vail, K. M. (2021). Alternative methods of ant (Hymenoptera: Formicidae) control with emphasis on the Argentine ant, Linepithema humile. Insects, 12(6), 4…	Medium
	47	8.04	Is the taxon likely to benefit from environmental or human disturbance?	Yes	Majer, J. D. (2021). Spread of Argentine ants (Linepithema humile), with special reference to Western Australia. In Exotic Ants (pp. 163-173). CRC Press.	Very high
	48	8.05	Is the taxon able to tolerate soil acidity or other parameter levels that are higher or lower than those found in its usual environment?	Yes	Wetterer, J. K., Wild, A. L., Suarez, A. V., Roura-Pascual, N., & Espadeler, X. (2009). Worldwide spread of the Argentine ant, Linepithema humile (Hymenoptera: Formicidae).	Medium
	49	8.06	Are there effective natural enemies of the taxon present in the risk assessment area?	Yes	Leonetti, D., Centorame, M., & Fanfani, A. (2019). Differences in exploitation and interference ability between two dominant ants: the invasive Argentine ant (Linepithema humile) and Tapinoma magnum. Ethology Ecology & Evolution, 31(4), 369-385.	Low
	C. Climate change
	9. Climate change
	50	9.01	Under the predicted future climatic conditions, are the risks of entry into the risk assessment area posed by the taxon likely to increase, decrease or not change?	Increase	Roura-Pascual, N., Suarez, A. V., Gómez, C., Pons, P., Touyama, Y., Wild, A. L., & Peterson, A. T. (2004). Geographical potential of Argentine ants (Linepithema humile Mayr) in the face of global climate change. Proceedings of the Royal Society of London. Series B: Biological Sciences, 271(1557), 2527-2535.	High
	51	9.02	Under the predicted future climatic conditions, are the risks of establishment within the risk assessment area posed by the taxon likely to increase, decrease or not change?	Increase	Roura-Pascual, N., Suarez, A. V., Gómez, C., Pons, P., Touyama, Y., Wild, A. L., & Peterson, A. T. (2004). Geographical potential of Argentine ants (Linepithema humile Mayr) in the face of global climate change. Proceedings of the Royal Society of London. Series B: Biological Sciences, 271(1557), 2527-2535.	High
	52	9.03	Under the predicted future climatic conditions, are the risks of dispersal within the risk assessment area posed by the taxon likely to increase, decrease or not change?	Increase	Roura-Pascual, N., Suarez, A. V., Gómez, C., Pons, P., Touyama, Y., Wild, A. L., & Peterson, A. T. (2004). Geographical potential of Argentine ants (Linepithema humile Mayr) in the face of global climate change. Proceedings of the Royal Society of London. Series B: Biological Sciences, 271(1557), 2527-2535.	High
	53	9.04	Under the predicted future climatic conditions, what is the likely magnitude of future potential impacts by the taxon on biodiversity or ecosystem integrity and status?	Higher	Roura-Pascual, N., Suarez, A. V., Gómez, C., Pons, P., Touyama, Y., Wild, A. L., & Peterson, A. T. (2004). Geographical potential of Argentine ants (Linepithema humile Mayr) in the face of global climate change. Proceedings of the Royal Society of London. Series B: Biological Sciences, 271(1557), 2527-2535.	High
	54	9.05	Under the predicted future climatic conditions, what is the likely magnitude of future potential impacts by the taxon on ecosystem structure or function?	Higher	Roura-Pascual, N., Suarez, A. V., Gómez, C., Pons, P., Touyama, Y., Wild, A. L., & Peterson, A. T. (2004). Geographical potential of Argentine ants (Linepithema humile Mayr) in the face of global climate change. Proceedings of the Royal Society of London. Series B: Biological Sciences, 271(1557), 2527-2535.	High
	55	9.06	Under the predicted future climatic conditions, what is the likely magnitude of future potential impacts by the taxon on ecosystem services and related socio-economic factors?	Higher	Roura-Pascual, N., Suarez, A. V., Gómez, C., Pons, P., Touyama, Y., Wild, A. L., & Peterson, A. T. (2004). Geographical potential of Argentine ants (Linepithema humile Mayr) in the face of global climate change. Proceedings of the Royal Society of London. Series B: Biological Sciences, 271(1557), 2527-2535.	High
			Statistics
			Scores
			BRA	51
			BRA Outcome	High
			BRA+CCA	63
			BRA+CCA Outcome	High
			Score partition
			A. Biogeography/Historical	24
			1. Domestication/Cultivation	4
			2. Climate, distribution and introduction risk	2
			3. Invasive elsewhere	18
			B. Biology/Ecology	27
			4. Undesirable (or persistence) traits	11
			5. Resource exploitation	7
			6. Reproduction	3
			7. Dispersal mechanisms	3
			8. Tolerance attributes	3
			C. Climate change	12
			9. Climate change	12
			Answered Questions
			Total	55
			A. Biogeography/Historical	13
			1. Domestication/Cultivation	3
			2. Climate, distribution and introduction risk	5
			3. Invasive elsewhere	5
			B. Biology/Ecology	36
			4. Undesirable (or persistence) traits	12
			5. Resource exploitation	2
			6. Reproduction	7
			7. Dispersal mechanisms	9
			8. Tolerance attributes	6
			C. Climate change	6
			9. Climate change	6
			Sectors affected
			Commercial	21
			Environmental	17
			Species or population nuisance traits	30
			Thresholds
			BRA	16.5
			BRA+CCA	16.5
			Confidence
			BRA+CCA	0.87
			BRA	0.88
			CCA	0.75
			Date and Time
		2023-06-03 14:32:05

## Sheet: Screening 9
				TAS-ISK v2
			Taxon and Assessor details
			Category	Insects
			Taxon name	Monomorium carbonarium
			Common name	-
			Assessor	Enrico Schifani
			Risk screening context
			Reason and socio-economic benefits	Tramp species of unclear origins, well-established in western Europe.
			Risk assessment area	Italy
			Taxonomy	Insecta - Hymenoptera - Formicidae
			Native range	Unknown?
			Introduced range	North America, Carribean, Europe, Arabian Peninsula
			URL	https://antwiki.org/wiki/Monomorium_carbonarium
				Response	Justification (references or other information)	Confidence
	A. Biogeography/Historical
	1. Domestication/Cultivation
	1	1.01	Has the taxon been the subject of domestication for at least 20 generations?	No	Not a popular species for ant-keepers.	High
	2	1.02	Is the taxon harvested in the wild and likely to be sold or used in its live form?	No	Not a popular species for ant-keepers.	High
	3	1.03	Does the taxon have invasive races, varieties, sub-taxa or congeners?	Yes	Several Monomorium species are successful tramp pests.	Very high
	2. Climate, distribution and introduction risk
	4	2.01	How similar are the climatic conditions between the risk assessment area and the taxon's native range?	Medium	Native range supposedly in the Madeiran archipelago; the species spread successfully in W-Europe and E-USA at similar latitudes.	Medium
	5	2.02	What is the quality of the climate matching data?	Medium	The definition of the Madeiran archipelago as the native range of this species is still considered doubtful.	Medium
	6	2.03	Is the taxon already present outside of captivity in the risk assessment area?	No	It has never been recorded from Italy.	Very high
	7	2.04	How many potential vectors could the taxon use to enter the risk assessment area?	>1	It could enter with trade or spread from neighboring France.	Very high
	8	2.05	Is the taxon currently found in close proximity to, and likely to enter, the risk assessment area in the near future (e.g. unintentional or intentional introductions)?	Yes	Occuring in Iberia and France, in addition to key trade hubs like the US and the Arabian peninsula.	Very high
	3. Invasive elsewhere
	9	3.01	Has the taxon become naturalised outside its native range?	Yes	See AntMaps.org	Very high
	10	3.02	In the taxon's introduced range, are there any known adverse impacts to wild or commercial species?	No	No evidence of impacts exists for M. carbonarium.	Very high
	11	3.03	In the taxon's introduced range, are there any known adverse impacts to agriculture or forestry?	No	No evidence of impacts exists for M. carbonarium.	Very high
	12	3.04	In the taxon's introduced range, are there any known adverse impacts to ecosystem services?	No	No evidence of impacts exists for M. carbonarium.	Very high
	13	3.05	In the taxon's introduced range, are there any known adverse socio-economic impacts?	No	No evidence of impacts exists for M. carbonarium.	Very high
	B. Biology/Ecology
	4. Undesirable (or persistence) traits
	14	4.01	Is the taxon likely to be poisonous or pose other risks to human health?	No	M. carbonarium does not possess chemicals known to affect humans, and it is unable to deliver sensible bites.	Very high
	15	4.02	Is the taxon likely to suppress the growth of one or more native species?	No	No evidence of such impacts exists for M. carbonarium.	High
	16	4.03	Are there any threatened or protected native species that the taxon would parasitise in the risk assessment area?	No	No evidence of such impacts exists for M. carbonarium.	High
	17	4.04	Is the taxon adaptable in terms of climatic and other environmental conditions, thus enhancing its potential persistence if it has invaded or is likely to invade the risk assessment area?	Yes	Established across a wide geographic range (Mediterranean, Central America, Carribean, Arabian Peninsula), although normally relegated to heavily disturbed habitats.	Medium
	18	4.05	Is the taxon likely to disrupt food-web structure or function in terrestrial ecosystems if it has invaded or is likely to invade the risk assessment area?	No	Never reported as ecologically harmful.	Very high
	19	4.06	Is the taxon likely to exert adverse impacts on ecosystem services in the risk assessment area?	No	Never reported as ecologically harmful.	Very high
	20	4.07	Is the taxon likely to host or function as a vector for recognised pests and pathogens that are present in the risk assessment area?	No	No evidence suggests this possibility.	High
	21	4.08	Is the taxon likely to host or function as a vector for recognised pests and pathogens that are absent in the risk assessment area?	No	No evidence suggests this possibility.	Very high
	22	4.09	Is the taxon likely to be released from captivity?	No	Tiny ant living in relatively small colonies.	Very high
	23	4.1	Is the taxon versatile in habitat use?	Yes	Not bound to a specific habitat type but generally requiring highly disturbed environments to thrive.	Medium
	24	4.11	Is it likely that the taxon's mode of existence or behaviours will reduce habitat quality for native species?	No	No evidence suggests this possibility.	High
	25	4.12	Is the taxon likely to maintain a viable population even when present in low densities (or persist in adverse conditions by way of a dormant form)?	Yes	Highly likely for successful tramp ant species.	High
	5. Resource exploitation
	26	5.01	Is the taxon likely to put threatened or protected native species under predation or competitive pressure in the risk assessment area?	No	No evidence suggests this possibility.	Very high
	27	5.02	Is the taxon likely to sequester resources to the detriment of native species in the risk assessment area?	No	No evidence suggests this possibility.	Very high
	6. Reproduction
	28	6.01	Is the taxon likely to exhibit changes in reproductive strategy in response to environmental conditions?	No	No evidence suggests this possibility.	Low
	29	6.02	Is the taxon likely to produce viable gametes or propagules in the risk assessment area?	Yes	It does so elsewhere in southern Europe (Spain, Portugal, France).	Very high
	30	6.03	Is the taxon likely to hybridise with native species under natural conditions?	No	No reports of hybrids between M. carbonarium and other Monomorium species exists, no hybrids seem frequent among Monomorium ants.	High
	31	6.04	Is the taxon likely to be hermaphroditic or to exhibit asexual reproduction?	No	Unlikely in ants.	Very high
	32	6.05	Is the taxon dependent on the presence of another species (or specific habitat features) to complete its life cycle?	No	Free-living, rather generalist ant species.	Very high
	33	6.06	Is the taxon likely to produce a large number of offspring?	No	No detailed information available.	Low
	34	6.07	How many time units (days, months, years) does the taxon require to reach the age at first reproduction?	1	1 year time to produce new queens/males is generally enough across ant species.	Very high
	7. Dispersal mechanisms
	35	7.01	How many potential vectors or pathways could the taxon use to disperse within the risk assessment area (with suitable habitats nearby)?	>1	Could travel with goods (e.g. plants) and spread throuhg natural dispersal with flying queens.	High
	36	7.02	Will any of these vectors or pathways bring the taxon in close proximity to one or more protected areas?	Yes	Could easily establish within cities and other heavily anthropized environments in the proximity of protected areas.	Medium
	37	7.03	Does the taxon have a means of hiding itself such that it enhances the likelihood of dispersal?	Yes	Foundress are small-sized queens capable of claustral colony foundation.	Very high
	38	7.04	Is natural dispersal of the taxon likely to occur as eggs in the risk assessment area?	No	Immature stages have to be attended by workers to survive.	Very high
	39	7.05	Is natural dispersal of the taxon likely to occur as larvae or juveniles in the risk assessment area?	No	Immature stages have to be attended by workers to survive.	Very high
	40	7.06	Are any life stages of the taxon likely to migrate into the risk assessment area for reproduction?	Yes	Queens are capable of flight dispersal.	Medium
	41	7.07	Are eggs of the taxon likely to be dispersed in the risk assessment area by other species?	No	Immature stages have to be attended by workers to survive.	Very high
	42	7.08	Is dispersal of the taxon along any of the vectors or pathways mentioned in the previous seven Questions (35–41: i.e. either unintentional or intentional) likely to be rapid?	Yes	Likely to travel with goods (e.g. plants, soil).	High
	43	7.09	Is dispersal of the taxon density dependent?	No	No evidence supports this interpretation.	Low
	8. Tolerance attributes
	44	8.01	Is the taxon able to withstand being in water for extended periods at some stage of its life cycle?	No	Ant are not normally capable of this without specific adaptations.	Very high
	45	8.02	Is the taxon tolerant of a wide range of soil or air quality conditions?	Yes	Wide geographical range under different climates.	Medium
	46	8.03	Can the taxon be controlled or eradicated in the wild with chemical, biological or other agents and means?	Yes	Likely to be controlled in the same way other Monomorium ants can (e.g., see M. pharaonis).	High
	47	8.04	Is the taxon likely to benefit from environmental or human disturbance?	Yes	Mainly limited to anthropogenic habitats.	Very high
	48	8.05	Is the taxon able to tolerate soil acidity or other parameter levels that are higher or lower than those found in its usual environment?	Yes	Unlikely to be particularly influenced by soil and many other parameters but little information is available on this topic.	Low
	49	8.06	Are there effective natural enemies of the taxon present in the risk assessment area?	Yes	Likely to find competitors/effective enemies among native ants, at least outside heavily disturbed areas.	Medium
	C. Climate change
	9. Climate change
	50	9.01	Under the predicted future climatic conditions, are the risks of entry into the risk assessment area posed by the taxon likely to increase, decrease or not change?	No change	No sufficient data available.	Low
	51	9.02	Under the predicted future climatic conditions, are the risks of establishment within the risk assessment area posed by the taxon likely to increase, decrease or not change?	No change	No sufficient data available.	Low
	52	9.03	Under the predicted future climatic conditions, are the risks of dispersal within the risk assessment area posed by the taxon likely to increase, decrease or not change?	No change	No sufficient data available.	Low
	53	9.04	Under the predicted future climatic conditions, what is the likely magnitude of future potential impacts by the taxon on biodiversity or ecosystem integrity and status?	No change	No sufficient data available.	Low
	54	9.05	Under the predicted future climatic conditions, what is the likely magnitude of future potential impacts by the taxon on ecosystem structure or function?	No change	No sufficient data available.	Low
	55	9.06	Under the predicted future climatic conditions, what is the likely magnitude of future potential impacts by the taxon on ecosystem services and related socio-economic factors?	No change	No sufficient data available.	Low
			Statistics
			Scores
			BRA	13.5
			BRA Outcome	Medium
			BRA+CCA	13.5
			BRA+CCA Outcome	Medium
			Score partition
			A. Biogeography/Historical	4.5
			1. Domestication/Cultivation	0
			2. Climate, distribution and introduction risk	3
			3. Invasive elsewhere	1.5
			B. Biology/Ecology	9
			4. Undesirable (or persistence) traits	3
			5. Resource exploitation	0
			6. Reproduction	1
			7. Dispersal mechanisms	2
			8. Tolerance attributes	3
			C. Climate change	0
			9. Climate change	0
			Answered Questions
			Total	55
			A. Biogeography/Historical	13
			1. Domestication/Cultivation	3
			2. Climate, distribution and introduction risk	5
			3. Invasive elsewhere	5
			B. Biology/Ecology	36
			4. Undesirable (or persistence) traits	12
			5. Resource exploitation	2
			6. Reproduction	7
			7. Dispersal mechanisms	9
			8. Tolerance attributes	6
			C. Climate change	6
			9. Climate change	6
			Sectors affected
			Commercial	4
			Environmental	1
			Species or population nuisance traits	14.5
			Thresholds
			BRA	16.5
			BRA+CCA	16.5
			Confidence
			BRA+CCA	0.74
			BRA	0.8
			CCA	0.25
			Date and Time
		2024-01-05 19:47:18

## Sheet: Screening 10
				TAS-ISK v2
			Taxon and Assessor details
			Category	Insects
			Taxon name	Monomorium floricola
			Common name	bicolored trailing ant
			Assessor	Enrico Schifani
			Risk screening context
			Reason and socio-economic benefits	Worldwide spread, highly successful tramp ant. Restricted to greenhouses and heated buildings in temperate areas. Not so far recorded from Italy.
			Risk assessment area	Italy
			Taxonomy	Insecta - Hymenoptera - Formicidae
			Native range	Indomalayan
			Introduced range	Cosmopolitan
			URL	https://www.antwiki.org/wiki/Monomorium_floricola
				Response	Justification (references or other information)	Confidence
	A. Biogeography/Historical
	1. Domestication/Cultivation
	1	1.01	Has the taxon been the subject of domestication for at least 20 generations?	No	Not a popular species for ant-keepers.	High
	2	1.02	Is the taxon harvested in the wild and likely to be sold or used in its live form?	No	Not a popular species for ant-keepers.	High
	3	1.03	Does the taxon have invasive races, varieties, sub-taxa or congeners?	Yes	Several Monomorium species are successful tramp ants.	Very high
	2. Climate, distribution and introduction risk
	4	2.01	How similar are the climatic conditions between the risk assessment area and the taxon's native range?	Low	A tropical ant species.	Very high
	5	2.02	What is the quality of the climate matching data?	Medium	Definition of the native range should be improved.	High
	6	2.03	Is the taxon already present outside of captivity in the risk assessment area?	No	No records of M. floricola in Italy exist.	Very high
	7	2.04	How many potential vectors could the taxon use to enter the risk assessment area?	>1	Very successful species in traveling along different kind of goods.	Very high
	8	2.05	Is the taxon currently found in close proximity to, and likely to enter, the risk assessment area in the near future (e.g. unintentional or intentional introductions)?	Yes	Already widely recorded across Europe, although the species is mainly successful in tropical regions.	Very high
	3. Invasive elsewhere
	9	3.01	Has the taxon become naturalised outside its native range?	Yes	Now having a cosmopolitan range, highly successful especially in tropical areas, but occuring in heated buildings across temperate regions.	Very high
	10	3.02	In the taxon's introduced range, are there any known adverse impacts to wild or commercial species?	No	Wetterer, J. K. 2010. Worldwide spread of the flower ant, Monomorium floricola (Hymenoptera: Formicidae). Myrmecol. News. 13:19-27.	Very high
	11	3.03	In the taxon's introduced range, are there any known adverse impacts to agriculture or forestry?	No	Wetterer, J. K. 2010. Worldwide spread of the flower ant, Monomorium floricola (Hymenoptera: Formicidae). Myrmecol. News. 13:19-27.	Very high
	12	3.04	In the taxon's introduced range, are there any known adverse impacts to ecosystem services?	No	Wetterer, J. K. 2010. Worldwide spread of the flower ant, Monomorium floricola (Hymenoptera: Formicidae). Myrmecol. News. 13:19-27.	Very high
	13	3.05	In the taxon's introduced range, are there any known adverse socio-economic impacts?	No	Wetterer, J. K. 2010. Worldwide spread of the flower ant, Monomorium floricola (Hymenoptera: Formicidae). Myrmecol. News. 13:19-27.	Very high
	B. Biology/Ecology
	4. Undesirable (or persistence) traits
	14	4.01	Is the taxon likely to be poisonous or pose other risks to human health?	No	Wetterer, J. K. 2010. Worldwide spread of the flower ant, Monomorium floricola (Hymenoptera: Formicidae). Myrmecol. News. 13:19-27.	Very high
	15	4.02	Is the taxon likely to suppress the growth of one or more native species?	No	Wetterer, J. K. 2010. Worldwide spread of the flower ant, Monomorium floricola (Hymenoptera: Formicidae). Myrmecol. News. 13:19-27.	Very high
	16	4.03	Are there any threatened or protected native species that the taxon would parasitise in the risk assessment area?	No	Wetterer, J. K. 2010. Worldwide spread of the flower ant, Monomorium floricola (Hymenoptera: Formicidae). Myrmecol. News. 13:19-27.	Very high
	17	4.04	Is the taxon adaptable in terms of climatic and other environmental conditions, thus enhancing its potential persistence if it has invaded or is likely to invade the risk assessment area?	Yes	Wetterer, J. K. 2010. Worldwide spread of the flower ant, Monomorium floricola (Hymenoptera: Formicidae). Myrmecol. News. 13:19-27.	Medium
	18	4.05	Is the taxon likely to disrupt food-web structure or function in terrestrial ecosystems if it has invaded or is likely to invade the risk assessment area?	No	Wetterer, J. K. 2010. Worldwide spread of the flower ant, Monomorium floricola (Hymenoptera: Formicidae). Myrmecol. News. 13:19-27.	Very high
	19	4.06	Is the taxon likely to exert adverse impacts on ecosystem services in the risk assessment area?	No	Wetterer, J. K. 2010. Worldwide spread of the flower ant, Monomorium floricola (Hymenoptera: Formicidae). Myrmecol. News. 13:19-27.	Very high
	20	4.07	Is the taxon likely to host or function as a vector for recognised pests and pathogens that are present in the risk assessment area?	No	Wetterer, J. K. 2010. Worldwide spread of the flower ant, Monomorium floricola (Hymenoptera: Formicidae). Myrmecol. News. 13:19-27.	High
	21	4.08	Is the taxon likely to host or function as a vector for recognised pests and pathogens that are absent in the risk assessment area?	No	Wetterer, J. K. 2010. Worldwide spread of the flower ant, Monomorium floricola (Hymenoptera: Formicidae). Myrmecol. News. 13:19-27.	High
	22	4.09	Is the taxon likely to be released from captivity?	No	Wetterer, J. K. 2010. Worldwide spread of the flower ant, Monomorium floricola (Hymenoptera: Formicidae). Myrmecol. News. 13:19-27.	Very high
	23	4.1	Is the taxon versatile in habitat use?	Yes	Wetterer, J. K. 2010. Worldwide spread of the flower ant, Monomorium floricola (Hymenoptera: Formicidae). Myrmecol. News. 13:19-27.	High
	24	4.11	Is it likely that the taxon's mode of existence or behaviours will reduce habitat quality for native species?	No	Wetterer, J. K. 2010. Worldwide spread of the flower ant, Monomorium floricola (Hymenoptera: Formicidae). Myrmecol. News. 13:19-27.	Very high
	25	4.12	Is the taxon likely to maintain a viable population even when present in low densities (or persist in adverse conditions by way of a dormant form)?	Yes	Wetterer, J. K. 2010. Worldwide spread of the flower ant, Monomorium floricola (Hymenoptera: Formicidae). Myrmecol. News. 13:19-27.	Very high
	5. Resource exploitation
	26	5.01	Is the taxon likely to put threatened or protected native species under predation or competitive pressure in the risk assessment area?	No	Wetterer, J. K. 2010. Worldwide spread of the flower ant, Monomorium floricola (Hymenoptera: Formicidae). Myrmecol. News. 13:19-27.	Very high
	27	5.02	Is the taxon likely to sequester resources to the detriment of native species in the risk assessment area?	No	Wetterer, J. K. 2010. Worldwide spread of the flower ant, Monomorium floricola (Hymenoptera: Formicidae). Myrmecol. News. 13:19-27.	Very high
	6. Reproduction
	28	6.01	Is the taxon likely to exhibit changes in reproductive strategy in response to environmental conditions?	No	Wetterer, J. K. 2010. Worldwide spread of the flower ant, Monomorium floricola (Hymenoptera: Formicidae). Myrmecol. News. 13:19-27.	High
	29	6.02	Is the taxon likely to produce viable gametes or propagules in the risk assessment area?	Yes	Wetterer, J. K. 2010. Worldwide spread of the flower ant, Monomorium floricola (Hymenoptera: Formicidae). Myrmecol. News. 13:19-27.	Very high
	30	6.03	Is the taxon likely to hybridise with native species under natural conditions?	No	Wetterer, J. K. 2010. Worldwide spread of the flower ant, Monomorium floricola (Hymenoptera: Formicidae). Myrmecol. News. 13:19-27.	Very high
	31	6.04	Is the taxon likely to be hermaphroditic or to exhibit asexual reproduction?	No	Wetterer, J. K. 2010. Worldwide spread of the flower ant, Monomorium floricola (Hymenoptera: Formicidae). Myrmecol. News. 13:19-27.	Very high
	32	6.05	Is the taxon dependent on the presence of another species (or specific habitat features) to complete its life cycle?	No	Wetterer, J. K. 2010. Worldwide spread of the flower ant, Monomorium floricola (Hymenoptera: Formicidae). Myrmecol. News. 13:19-27.	Very high
	33	6.06	Is the taxon likely to produce a large number of offspring?	Yes	Wetterer, J. K. 2010. Worldwide spread of the flower ant, Monomorium floricola (Hymenoptera: Formicidae). Myrmecol. News. 13:19-27.	High
	34	6.07	How many time units (days, months, years) does the taxon require to reach the age at first reproduction?	1	Wetterer, J. K. 2010. Worldwide spread of the flower ant, Monomorium floricola (Hymenoptera: Formicidae). Myrmecol. News. 13:19-27.	High
	7. Dispersal mechanisms
	35	7.01	How many potential vectors or pathways could the taxon use to disperse within the risk assessment area (with suitable habitats nearby)?	>1	Wetterer, J. K. 2010. Worldwide spread of the flower ant, Monomorium floricola (Hymenoptera: Formicidae). Myrmecol. News. 13:19-27.	High
	36	7.02	Will any of these vectors or pathways bring the taxon in close proximity to one or more protected areas?	Yes	Wetterer, J. K. 2010. Worldwide spread of the flower ant, Monomorium floricola (Hymenoptera: Formicidae). Myrmecol. News. 13:19-27.	Medium
	37	7.03	Does the taxon have a means of hiding itself such that it enhances the likelihood of dispersal?	Yes	Wetterer, J. K. 2010. Worldwide spread of the flower ant, Monomorium floricola (Hymenoptera: Formicidae). Myrmecol. News. 13:19-27.	Very high
	38	7.04	Is natural dispersal of the taxon likely to occur as eggs in the risk assessment area?	No	Wetterer, J. K. 2010. Worldwide spread of the flower ant, Monomorium floricola (Hymenoptera: Formicidae). Myrmecol. News. 13:19-27.	Very high
	39	7.05	Is natural dispersal of the taxon likely to occur as larvae or juveniles in the risk assessment area?	No	Wetterer, J. K. 2010. Worldwide spread of the flower ant, Monomorium floricola (Hymenoptera: Formicidae). Myrmecol. News. 13:19-27.	Very high
	40	7.06	Are any life stages of the taxon likely to migrate into the risk assessment area for reproduction?	No	Wetterer, J. K. 2010. Worldwide spread of the flower ant, Monomorium floricola (Hymenoptera: Formicidae). Myrmecol. News. 13:19-27.	Very high
	41	7.07	Are eggs of the taxon likely to be dispersed in the risk assessment area by other species?	No	Wetterer, J. K. 2010. Worldwide spread of the flower ant, Monomorium floricola (Hymenoptera: Formicidae). Myrmecol. News. 13:19-27.	Very high
	42	7.08	Is dispersal of the taxon along any of the vectors or pathways mentioned in the previous seven Questions (35–41: i.e. either unintentional or intentional) likely to be rapid?	No	Wetterer, J. K. 2010. Worldwide spread of the flower ant, Monomorium floricola (Hymenoptera: Formicidae). Myrmecol. News. 13:19-27.	Medium
	43	7.09	Is dispersal of the taxon density dependent?	No	Wetterer, J. K. 2010. Worldwide spread of the flower ant, Monomorium floricola (Hymenoptera: Formicidae). Myrmecol. News. 13:19-27.	Medium
	8. Tolerance attributes
	44	8.01	Is the taxon able to withstand being in water for extended periods at some stage of its life cycle?	No	Wetterer, J. K. 2010. Worldwide spread of the flower ant, Monomorium floricola (Hymenoptera: Formicidae). Myrmecol. News. 13:19-27.	Very high
	45	8.02	Is the taxon tolerant of a wide range of soil or air quality conditions?	Yes	Wetterer, J. K. 2010. Worldwide spread of the flower ant, Monomorium floricola (Hymenoptera: Formicidae). Myrmecol. News. 13:19-27.	Medium
	46	8.03	Can the taxon be controlled or eradicated in the wild with chemical, biological or other agents and means?	Yes	Wetterer, J. K. 2010. Worldwide spread of the flower ant, Monomorium floricola (Hymenoptera: Formicidae). Myrmecol. News. 13:19-27.	High
	47	8.04	Is the taxon likely to benefit from environmental or human disturbance?	Yes	Wetterer, J. K. 2010. Worldwide spread of the flower ant, Monomorium floricola (Hymenoptera: Formicidae). Myrmecol. News. 13:19-27.	Very high
	48	8.05	Is the taxon able to tolerate soil acidity or other parameter levels that are higher or lower than those found in its usual environment?	Yes	Wetterer, J. K. 2010. Worldwide spread of the flower ant, Monomorium floricola (Hymenoptera: Formicidae). Myrmecol. News. 13:19-27.	Medium
	49	8.06	Are there effective natural enemies of the taxon present in the risk assessment area?	Yes	Wetterer, J. K. 2010. Worldwide spread of the flower ant, Monomorium floricola (Hymenoptera: Formicidae). Myrmecol. News. 13:19-27.	Low
	C. Climate change
	9. Climate change
	50	9.01	Under the predicted future climatic conditions, are the risks of entry into the risk assessment area posed by the taxon likely to increase, decrease or not change?	Increase	Wetterer, J. K. 2010. Worldwide spread of the flower ant, Monomorium floricola (Hymenoptera: Formicidae). Myrmecol. News. 13:19-27.	Low
	51	9.02	Under the predicted future climatic conditions, are the risks of establishment within the risk assessment area posed by the taxon likely to increase, decrease or not change?	Increase	Wetterer, J. K. 2010. Worldwide spread of the flower ant, Monomorium floricola (Hymenoptera: Formicidae). Myrmecol. News. 13:19-27.	Low
	52	9.03	Under the predicted future climatic conditions, are the risks of dispersal within the risk assessment area posed by the taxon likely to increase, decrease or not change?	No change	Wetterer, J. K. 2010. Worldwide spread of the flower ant, Monomorium floricola (Hymenoptera: Formicidae). Myrmecol. News. 13:19-27.	Very high
	53	9.04	Under the predicted future climatic conditions, what is the likely magnitude of future potential impacts by the taxon on biodiversity or ecosystem integrity and status?	No change	Wetterer, J. K. 2010. Worldwide spread of the flower ant, Monomorium floricola (Hymenoptera: Formicidae). Myrmecol. News. 13:19-27.	Very high
	54	9.05	Under the predicted future climatic conditions, what is the likely magnitude of future potential impacts by the taxon on ecosystem structure or function?	No change	Wetterer, J. K. 2010. Worldwide spread of the flower ant, Monomorium floricola (Hymenoptera: Formicidae). Myrmecol. News. 13:19-27.	Very high
	55	9.06	Under the predicted future climatic conditions, what is the likely magnitude of future potential impacts by the taxon on ecosystem services and related socio-economic factors?	No change	Wetterer, J. K. 2010. Worldwide spread of the flower ant, Monomorium floricola (Hymenoptera: Formicidae). Myrmecol. News. 13:19-27.	Very high
			Statistics
			Scores
			BRA	11
			BRA Outcome	Medium
			BRA+CCA	15
			BRA+CCA Outcome	Medium
			Score partition
			A. Biogeography/Historical	4
			1. Domestication/Cultivation	0
			2. Climate, distribution and introduction risk	3
			3. Invasive elsewhere	1
			B. Biology/Ecology	7
			4. Undesirable (or persistence) traits	3
			5. Resource exploitation	0
			6. Reproduction	2
			7. Dispersal mechanisms	-1
			8. Tolerance attributes	3
			C. Climate change	4
			9. Climate change	4
			Answered Questions
			Total	55
			A. Biogeography/Historical	13
			1. Domestication/Cultivation	3
			2. Climate, distribution and introduction risk	5
			3. Invasive elsewhere	5
			B. Biology/Ecology	36
			4. Undesirable (or persistence) traits	12
			5. Resource exploitation	2
			6. Reproduction	7
			7. Dispersal mechanisms	9
			8. Tolerance attributes	6
			C. Climate change	6
			9. Climate change	6
			Sectors affected
			Commercial	3
			Environmental	1
			Species or population nuisance traits	16
			Thresholds
			BRA	16.5
			BRA+CCA	16.5
			Confidence
			BRA+CCA	0.85
			BRA	0.87
			CCA	0.75
			Date and Time
		2024-01-06 17:11:25

[truncated: 17 more sheets: Screening 11, Screening 12, Screening 13, Screening 14, Screening 15, Screening 16, Screening 17, Screening 18, Screening 19, Screening 20, Screening 21, Screening 22, Screening 23, Screening 24, Screening 25, Screening 26, Screening 27]
